# Supplementary material for: 2,5-Dimethyl-3-phenyl­sulfonyl-1-benzofuran
Source: Acta Crystallogr Sect E Struct Rep Online. 2008 Apr 16;64(Pt 5):o850. doi: 10.1107/S1600536808009811 (PMC2961094; doi:10.1107/S1600536808009811)
Supplement: Supplementary file 2 [file e-64-0o850-Isup2.hkl]

# 
# h,k,l, Fc-squared, Fo-squared, sigma(Fo-squared) and status flag 
# 
data_I
_shelx_title ' 08L IN P-1' 
_shelx_refln_list_code          4 
_shelx_F_calc_maximum      101.66 
_exptl_crystal_F_000       300.00 
_reflns_d_resolution_high  0.8255 
 
loop_ 
 _symmetry_equiv_pos_as_xyz 
 'x, y, z' 
 '-x, -y, -z' 
 
_cell_length_a     7.4757 
_cell_length_b     9.4482 
_cell_length_c    11.2828 
_cell_angle_alpha 110.834 
_cell_angle_beta   95.651 
_cell_angle_gamma 106.122 
 
_shelx_F_squared_multiplier     1.000 
 
loop_ 
 _refln_index_h 
 _refln_index_k 
 _refln_index_l 
 _refln_F_squared_calc 
 _refln_F_squared_meas 
 _refln_F_squared_sigma 
 _refln_observed_status 
   1   0   0     1871.11     1408.99    536.74 o 
   2   0   0     1797.11     2038.43    130.87 o 
   3   0   0       17.20       37.42      2.54 o 
   4   0   0       50.29       47.05      2.60 o 
   5   0   0       65.69       81.22      6.83 o 
   6   0   0       50.16       49.97      1.75 o 
   7   0   0       58.43       54.60      2.13 o 
   8   0   0       30.65       31.77      2.22 o 
  -8   1   0       10.16        7.27      1.50 o 
  -7   1   0        3.83        4.90      0.81 o 
  -6   1   0        0.08       -0.54      0.44 o 
  -5   1   0       31.96       24.60      1.18 o 
  -4   1   0      310.14      391.55     30.71 o 
  -3   1   0      289.55      279.78     13.44 o 
  -2   1   0    10159.22    10782.78    267.34 o 
  -1   1   0      560.98      620.11      4.52 o 
   0   1   0      172.50      159.55      1.42 o 
   1   1   0     1396.41     1463.51    113.04 o 
   2   1   0       24.06       20.81      0.73 o 
   3   1   0      151.38      179.93      9.06 o 
   4   1   0       14.31       15.38      0.78 o 
   5   1   0      155.86      132.45      6.79 o 
   6   1   0       72.01       67.39      3.15 o 
   7   1   0        0.47        0.15      1.03 o 
   8   1   0       23.69       25.73      2.14 o 
  -8   2   0        0.33       -0.07      1.04 o 
  -7   2   0        0.00       -0.01      0.56 o 
  -6   2   0        6.26        8.10      3.06 o 
  -5   2   0        0.46        0.65      0.32 o 
  -4   2   0      645.82      756.17     38.81 o 
  -3   2   0      459.51      549.33     16.33 o 
  -2   2   0     7965.41     8601.15    198.11 o 
  -1   2   0     1169.21     1154.00     25.95 o 
   0   2   0     6446.19     6593.60     50.34 o 
   1   2   0     5612.03     5706.14    258.22 o 
   2   2   0       32.89       31.84      1.49 o 
   3   2   0      122.56      117.00      5.95 o 
   4   2   0        1.82        0.65      0.57 o 
   5   2   0        2.71        3.01      0.68 o 
   6   2   0       12.55       13.89      1.14 o 
   7   2   0       71.24       77.44      3.12 o 
  -8   3   0        0.17        0.26      1.06 o 
  -7   3   0        2.73        3.79      0.97 o 
  -6   3   0       34.24       30.00      1.11 o 
  -5   3   0        1.19        1.41      0.59 o 
  -4   3   0     1795.45     1984.60     99.69 o 
  -3   3   0     2540.71     2768.10    101.88 o 
  -2   3   0        2.89        4.48      0.36 o 
  -1   3   0        0.45        1.01      0.54 o 
   0   3   0      550.42      635.08     11.91 o 
   1   3   0     1709.43     1966.39      7.22 o 
   2   3   0      162.37      155.56      2.24 o 
   3   3   0       58.72       57.18      1.28 o 
   4   3   0        5.61        6.19      0.75 o 
   5   3   0       40.16       39.61      2.88 o 
   6   3   0       15.20       13.99      1.16 o 
   7   3   0       16.87       17.81      2.14 o 
  -9   4   0       10.31       12.14      1.64 o 
  -7   4   0        0.23        0.86      0.84 o 
  -6   4   0      320.58      356.09     62.97 o 
  -5   4   0      165.60      169.27     15.58 o 
  -4   4   0      123.10      126.78      6.91 o 
  -3   4   0      457.95      532.65      3.25 o 
  -2   4   0      891.40      836.00     50.37 o 
  -1   4   0      340.85      326.99     11.68 o 
   0   4   0      595.45      566.34     19.42 o 
   1   4   0      256.28      249.45      8.60 o 
   2   4   0       24.92       36.30      1.06 o 
   3   4   0       13.94       12.89      1.22 o 
   4   4   0        1.92        1.82      0.68 o 
   5   4   0      115.00      110.32      7.59 o 
   6   4   0        5.03        4.47      1.01 o 
  -7   5   0       18.33       23.47      4.46 o 
  -6   5   0       31.36       32.36      8.70 o 
  -5   5   0        0.33       -0.32      0.44 o 
  -4   5   0       14.28       11.53      0.64 o 
  -3   5   0      278.51      266.68     14.07 o 
  -2   5   0     1866.30     1964.53    103.98 o 
  -1   5   0      340.18      341.92      9.58 o 
   0   5   0       95.86       95.23      1.33 o 
   1   5   0       53.64       57.33      1.83 o 
   2   5   0        1.11       -0.17      0.53 o 
   3   5   0      494.34      451.72     15.79 o 
   4   5   0       27.46       25.95      1.27 o 
   5   5   0        0.03        0.10      0.82 o 
   6   5   0        5.72        9.91      2.38 o 
  -7   6   0       14.60       12.84      1.53 o 
  -6   6   0        5.92        5.53      1.12 o 
  -5   6   0        0.14       -0.97      3.84 o 
  -4   6   0       58.61       53.96     14.11 o 
  -3   6   0       81.57       84.18     15.61 o 
  -2   6   0      181.86      183.82     29.68 o 
  -1   6   0       89.89       84.38      9.77 o 
   0   6   0       88.56       72.77     11.09 o 
   1   6   0      126.63      108.85      4.97 o 
   2   6   0        3.82        7.31      0.82 o 
   3   6   0       32.69       34.74      2.40 o 
   4   6   0       17.93       16.16      1.20 o 
   5   6   0        5.20        8.18      1.21 o 
  -8   7   0        0.93       42.67      9.99 o 
  -7   7   0        8.09       11.82      4.89 o 
  -6   7   0        2.33       -0.15      0.94 o 
  -5   7   0        2.47        2.56      3.82 o 
  -4   7   0       67.89       77.05     35.49 o 
  -3   7   0        9.83       10.62      2.02 o 
  -2   7   0      117.99      118.22      8.18 o 
  -1   7   0      122.32      129.18     33.18 o 
   0   7   0        3.22        5.28      1.05 o 
   1   7   0        5.94        4.00      1.15 o 
   2   7   0        0.12       -1.19      0.97 o 
   3   7   0       56.99       50.55      2.48 o 
   4   7   0       14.51       13.80      1.98 o 
  -7   8   0        0.41        2.36      1.32 o 
  -6   8   0       36.18       35.58     23.53 o 
  -5   8   0       17.77       21.21     11.29 o 
  -4   8   0        4.18        5.82      3.10 o 
  -3   8   0        8.45       12.73      4.64 o 
  -2   8   0        1.08        3.25      3.42 o 
  -1   8   0        2.75        3.01      1.05 o 
   0   8   0        1.72        0.26      0.93 o 
   1   8   0       10.27        9.66      1.66 o 
   2   8   0        5.34        5.50      1.52 o 
   3   8   0       12.25       11.61      1.98 o 
  -7   9   0       13.57       17.62      9.95 o 
  -6   9   0        3.86        6.12      5.70 o 
  -5   9   0        1.26        2.54      2.69 o 
  -4   9   0       30.48       33.43     10.59 o 
  -3   9   0       51.05       53.38     24.42 o 
  -2   9   0        2.68        3.26      1.18 o 
  -1   9   0       10.56       10.89      4.02 o 
   0   9   0       25.85       23.87      1.92 o 
   1   9   0        3.81        5.20      1.50 o 
   2   9   0        0.00       -1.66      1.30 o 
  -5  10   0        3.62        5.97      2.88 o 
  -4  10   0        0.75       -0.83      2.94 o 
  -3  10   0        1.39        1.54      1.23 o 
  -2  10   0       25.18       31.12     12.98 o 
  -1  10   0        5.97        8.28      1.61 o 
   0  10   0        1.35        1.98      1.49 o 
   0 -10   1        0.29       -1.37      1.23 o 
   1 -10   1        8.96        6.20      1.67 o 
   2 -10   1       30.71       31.73      9.57 o 
   3 -10   1        0.02       -1.67      1.11 o 
   4 -10   1        4.54        1.18      4.60 o 
   5 -10   1        3.14        1.82      1.35 o 
   6 -10   1        1.54        1.07      6.41 o 
  -2  -9   1        1.32        2.33      1.37 o 
  -1  -9   1        9.30       11.15      1.75 o 
   0  -9   1       79.29       73.18      2.87 o 
   1  -9   1        6.79        7.90      1.45 o 
   2  -9   1        0.00       -0.18      1.36 o 
   3  -9   1        6.83        7.32      3.96 o 
   4  -9   1        6.90        8.01      1.33 o 
   5  -9   1        0.09       -1.45      0.97 o 
   6  -9   1        0.11        2.12      3.75 o 
   7  -9   1       16.76       37.20      7.48 o 
  -3  -8   1        6.40        6.98      1.75 o 
  -2  -8   1       43.34       40.71      2.36 o 
  -1  -8   1        0.14       -1.11      0.99 o 
   0  -8   1        0.83        1.34      1.06 o 
   1  -8   1       66.58       64.17      8.79 o 
   2  -8   1       80.07       76.96     10.32 o 
   3  -8   1       47.18       41.92      7.05 o 
   4  -8   1       11.00       11.85      2.90 o 
   5  -8   1       69.64       67.56     15.99 o 
   6  -8   1        2.85        4.27      1.16 o 
   7  -8   1        1.38       12.79      7.95 o 
  -4  -7   1       66.51       65.94      6.40 o 
  -3  -7   1        5.26        6.08      0.98 o 
  -2  -7   1       15.52       15.59      1.56 o 
  -1  -7   1       15.02       11.84      1.43 o 
   0  -7   1       71.67       71.69      2.40 o 
   1  -7   1      143.81      140.91     24.22 o 
   2  -7   1       17.31       16.99      1.71 o 
   3  -7   1      228.11      221.67     22.03 o 
   4  -7   1       83.16       71.61      2.54 o 
   5  -7   1        5.40        6.04      1.17 o 
   6  -7   1        4.01        7.35      1.28 o 
  -5  -6   1        0.97        1.67      0.97 o 
  -4  -6   1        3.98        2.45      0.85 o 
  -3  -6   1        3.75        3.36      0.78 o 
  -2  -6   1        4.05        5.60      0.79 o 
  -1  -6   1        0.71        0.94      0.52 o 
   0  -6   1       43.39       65.57      2.11 o 
   1  -6   1      198.52      214.95     12.28 o 
   2  -6   1      175.93      171.45     14.72 o 
   3  -6   1       27.08       30.98      1.47 o 
   4  -6   1       22.54       20.73      1.31 o 
   5  -6   1      108.82      105.32     10.11 o 
   6  -6   1        4.36        7.78      1.10 o 
   7  -6   1        2.68        1.76      2.97 o 
   8  -6   1       17.83       32.15      4.14 o 
  -6  -5   1       20.34       22.96      1.41 o 
  -5  -5   1        0.80        0.00      0.74 o 
  -4  -5   1       21.34       20.66      1.17 o 
  -3  -5   1        7.90        8.96      0.89 o 
  -2  -5   1      475.12      526.36      9.19 o 
  -1  -5   1       22.17       19.47      1.17 o 
   0  -5   1        0.95        0.89      0.37 o 
   1  -5   1      226.98      221.82      6.65 o 
   2  -5   1       27.29       24.01      0.74 o 
   3  -5   1      120.40      123.73      8.49 o 
   4  -5   1       17.53       18.80      2.28 o 
   5  -5   1        0.01       -0.43      0.43 o 
   6  -5   1       15.46       17.88      2.40 o 
   7  -5   1        0.63        1.99      2.79 o 
   8  -5   1        6.12        7.90      1.37 o 
  -6  -4   1       19.20       20.50      1.31 o 
  -5  -4   1       39.53       34.82      1.40 o 
  -4  -4   1       33.17       33.01      1.66 o 
  -3  -4   1        0.07        0.09      0.49 o 
  -2  -4   1      306.02      279.22     10.63 o 
  -1  -4   1      924.67      921.24     40.70 o 
   0  -4   1      894.77     1096.37      9.94 o 
   1  -4   1        0.21        0.05      0.25 o 
   2  -4   1        3.54        3.71      0.37 o 
   3  -4   1      284.07      308.20     14.43 o 
   4  -4   1       26.97       25.77      1.05 o 
   5  -4   1        0.47        0.22      0.43 o 
   6  -4   1        6.98        8.23      0.74 o 
   7  -4   1        6.60        4.57      1.04 o 
   8  -4   1        1.53        2.07      1.08 o 
  -7  -3   1       77.79       76.57      2.13 o 
  -6  -3   1       71.50       71.93      3.06 o 
  -5  -3   1        3.43        3.49      1.03 o 
  -4  -3   1        1.69        2.78      0.62 o 
  -3  -3   1        3.17        2.34      0.50 o 
  -2  -3   1     1599.07     1792.25     63.64 o 
  -1  -3   1      640.32      726.40     30.89 o 
   0  -3   1       11.76        5.74      1.22 o 
   1  -3   1     2146.89     2162.63    107.09 o 
   2  -3   1        0.10        1.26      0.32 o 
   3  -3   1      385.45      430.48     18.15 o 
   4  -3   1      311.23      359.39     23.86 o 
   5  -3   1        8.72       10.31      2.70 o 
   6  -3   1       43.54       39.34      3.54 o 
   7  -3   1       10.47       10.23      1.42 o 
  -7  -2   1        6.16        7.89      1.04 o 
  -6  -2   1       25.15       23.55      1.53 o 
  -5  -2   1        4.01        5.08      0.74 o 
  -4  -2   1       86.05       84.41      5.75 o 
  -3  -2   1       89.27      107.45      3.98 o 
  -2  -2   1       23.26       28.82      1.19 o 
  -1  -2   1     3574.04     3346.42    177.69 o 
   0  -2   1      254.37      283.72      1.57 o 
   1  -2   1     1232.81     1318.57     44.80 o 
   2  -2   1     2637.98     2848.64     66.94 o 
   3  -2   1      265.14      265.13      9.61 o 
   4  -2   1      293.97      324.19     14.97 o 
   5  -2   1        7.89       10.41      3.09 o 
   6  -2   1       13.68       12.16      0.79 o 
   7  -2   1       34.13       30.93      1.87 o 
   8  -2   1        8.08        8.08      1.60 o 
  -8  -1   1        3.45        4.51      1.49 o 
  -7  -1   1        3.73        3.36      0.85 o 
  -6  -1   1       64.46       68.60      1.68 o 
  -5  -1   1       14.61       15.08      0.89 o 
  -4  -1   1      360.18      361.28     21.36 o 
  -3  -1   1      142.41      117.57      2.05 o 
  -2  -1   1      805.96      859.94     49.63 o 
  -1  -1   1     2978.11     3053.68    157.51 o 
   0  -1   1     2675.29     2331.04    107.88 o 
   1  -1   1       53.73       49.33      1.92 o 
   2  -1   1      494.81      433.12     77.10 o 
   3  -1   1      286.72      303.49     16.90 o 
   4  -1   1      156.93      135.97      7.18 o 
   5  -1   1       32.53       23.15      0.88 o 
   6  -1   1        4.75        6.23      0.74 o 
   7  -1   1       21.38       19.07      1.70 o 
   8  -1   1       24.89       27.94      2.11 o 
  -8   0   1        8.23       13.01      1.78 o 
  -7   0   1       14.07       13.36      1.07 o 
  -6   0   1       21.29       20.70      1.12 o 
  -5   0   1       33.57       32.04      1.04 o 
  -4   0   1      417.52      420.38     25.59 o 
  -3   0   1       58.59       71.34     21.82 o 
  -2   0   1      375.15      298.31    176.55 o 
  -1   0   1        2.87        5.32      1.11 o 
   0   0   1     2384.35      753.31      4.80 o 
   1   0   1      672.56      714.68     16.47 o 
   2   0   1      173.09      206.30      9.94 o 
   3   0   1      117.01       97.26      5.53 o 
   4   0   1      182.35      190.58     13.46 o 
   5   0   1       10.69       13.96      1.03 o 
   6   0   1        1.14        0.80      0.62 o 
   7   0   1        0.10       -0.27      0.94 o 
   8   0   1        5.38        4.84      1.56 o 
  -8   1   1       57.04       56.88      2.60 o 
  -7   1   1       35.41       38.63      1.36 o 
  -6   1   1        0.35        0.10      0.51 o 
  -5   1   1        1.56        0.44      0.41 o 
  -4   1   1       29.95       22.50      6.90 o 
  -3   1   1      791.99      831.40      5.92 o 
  -2   1   1    10334.35    10998.63    292.68 o 
  -1   1   1      292.86      308.65      4.06 o 
   0   1   1       12.40       16.56      0.53 o 
   1   1   1     3715.25     3771.40     86.90 o 
   2   1   1      162.03      188.93     12.72 o 
   3   1   1       97.82      106.02      7.30 o 
   4   1   1       38.08       36.70      2.40 o 
   5   1   1       15.17       19.14      0.96 o 
   6   1   1       49.05       45.38      1.45 o 
   7   1   1        3.13        3.36      1.33 o 
  -8   2   1        7.61       10.56      1.53 o 
  -7   2   1        9.72        9.51      4.01 o 
  -6   2   1       57.41       46.24     14.27 o 
  -5   2   1        6.26        7.73      0.67 o 
  -4   2   1     3133.94     3525.25    191.49 o 
  -3   2   1      387.65      418.14     18.39 o 
  -2   2   1       91.49      123.44      1.00 o 
  -1   2   1     1803.33     1852.68     51.07 o 
   0   2   1        5.16       13.51      3.78 o 
   1   2   1     1958.83     1955.87     40.74 o 
   2   2   1      290.66      304.86     15.68 o 
   3   2   1       14.57       13.32      0.70 o 
   4   2   1       61.04       59.73      3.13 o 
   5   2   1       25.92       28.65      1.17 o 
   6   2   1       73.06       69.98      2.59 o 
   7   2   1      122.35      120.60      3.79 o 
  -9   3   1        0.35       -1.16      1.25 o 
  -8   3   1        0.98        0.83      1.04 o 
  -7   3   1       30.53       20.63      6.47 o 
  -6   3   1      390.80      363.84      4.28 o 
  -5   3   1        6.67       10.28      2.40 o 
  -4   3   1      565.44      591.72      5.38 o 
  -3   3   1      136.64      107.07      2.56 o 
  -2   3   1       54.16       60.28      2.51 o 
  -1   3   1      765.43      800.78     22.02 o 
   0   3   1      384.11      404.52      7.50 o 
   1   3   1     1889.07     2021.07     32.50 o 
   2   3   1     1292.82     1276.96     37.50 o 
   3   3   1      193.41      194.14     12.72 o 
   4   3   1        0.05        0.37      0.56 o 
   5   3   1      174.66      169.52     11.50 o 
   6   3   1       24.66       25.38      2.24 o 
   7   3   1        3.03        3.64      1.41 o 
  -8   4   1       50.66       34.89      1.99 o 
  -7   4   1       11.15        9.89      1.85 o 
  -6   4   1      363.04      335.72      4.16 o 
  -5   4   1      133.21      140.49      1.83 o 
  -4   4   1        6.44        8.91      0.58 o 
  -3   4   1       31.32       57.65      4.66 o 
  -2   4   1        0.00       -0.12      1.16 o 
  -1   4   1      289.03      318.98     17.11 o 
   0   4   1      415.76      454.07     15.32 o 
   1   4   1       10.85       10.63      0.61 o 
   2   4   1      250.29      273.21      8.17 o 
   3   4   1      166.04      156.25      6.08 o 
   4   4   1        0.01       -0.53      0.63 o 
   5   4   1       41.13       39.38      2.69 o 
   6   4   1       14.45       15.39      1.86 o 
  -8   5   1      134.59      110.64      3.23 o 
  -7   5   1       14.83       15.34      1.47 o 
  -6   5   1       35.02       31.08      6.24 o 
  -5   5   1       33.63       27.78      2.52 o 
  -4   5   1       74.16       70.90     14.03 o 
  -3   5   1        0.33        4.83      3.76 o 
  -2   5   1       78.96      102.94     20.87 o 
  -1   5   1      214.63      234.78     10.09 o 
   0   5   1        7.29        7.34      0.57 o 
   1   5   1      341.39      334.05      2.92 o 
   2   5   1      377.47      385.42     11.69 o 
   3   5   1      163.80      161.05      9.77 o 
   4   5   1       35.15       28.89      1.67 o 
   5   5   1       11.98       13.88      1.26 o 
  -8   6   1        7.01        6.65      1.43 o 
  -7   6   1        2.42        1.92      8.21 o 
  -6   6   1        1.42        2.65      1.61 o 
  -5   6   1       53.91       57.27     19.79 o 
  -4   6   1      174.12      209.18     48.13 o 
  -3   6   1      148.16      135.89     22.50 o 
  -2   6   1      274.33      294.17     44.87 o 
  -1   6   1       17.59       16.79      1.24 o 
   0   6   1       44.95       52.41      9.33 o 
   1   6   1      218.19      192.75      3.78 o 
   2   6   1        5.49        5.35      1.32 o 
   3   6   1       39.60       35.99      2.04 o 
   4   6   1       37.91       34.11      4.00 o 
  -8   7   1        5.57        9.09     10.95 o 
  -7   7   1        5.42        8.07      9.49 o 
  -6   7   1        3.99        6.80      3.89 o 
  -5   7   1       39.55       38.35     24.37 o 
  -4   7   1       99.16       97.16     28.33 o 
  -3   7   1       11.61        8.57      2.54 o 
  -2   7   1        2.87        5.34      5.27 o 
  -1   7   1      576.70      612.62    127.76 o 
   0   7   1       95.59       98.23     12.17 o 
   1   7   1       36.51       31.70      1.87 o 
   2   7   1        1.94        1.58      1.21 o 
   3   7   1        0.01       -1.20      1.17 o 
   4   7   1       62.86       55.99      2.80 o 
  -7   8   1        2.12        2.24      7.26 o 
  -6   8   1        5.83       13.52     16.75 o 
  -5   8   1        0.27       -1.30      3.58 o 
  -4   8   1        2.68        2.87      1.27 o 
  -3   8   1      110.53      111.24     44.07 o 
  -2   8   1       82.78       75.65      2.73 o 
  -1   8   1        2.86        2.58      1.15 o 
   0   8   1       16.35       14.86      1.60 o 
   1   8   1        5.46        4.76      1.43 o 
   2   8   1        4.79        5.04      1.55 o 
  -6   9   1        7.82        7.23      1.62 o 
  -5   9   1        0.28       -1.04      4.79 o 
  -4   9   1       20.08       24.51     15.78 o 
  -3   9   1       10.67       23.11     24.91 o 
  -2   9   1        0.13        0.41      1.22 o 
  -1   9   1       41.63       43.18      8.65 o 
   0   9   1       23.03       19.23      1.88 o 
   1   9   1        7.54       10.95      1.86 o 
  -5  10   1       31.00       33.53     14.56 o 
  -4  10   1        2.30        3.26      1.91 o 
  -3  10   1        5.40        2.99      1.37 o 
  -2  10   1        0.07       -0.24      1.32 o 
  -1  10   1        5.99        6.72      1.64 o 
   2 -11   2       12.41       14.46      1.90 o 
   3 -11   2        0.25       -0.75      3.62 o 
   4 -11   2        0.84       -1.74      2.72 o 
  -1 -10   2       17.99       17.28      1.87 o 
   0 -10   2       34.55       32.19      2.18 o 
   1 -10   2       11.00       13.17      1.85 o 
   2 -10   2        0.81       -1.56      1.38 o 
   3 -10   2        1.71        0.12      3.14 o 
   4 -10   2        4.77        6.13      1.36 o 
   5 -10   2        3.90        5.58      1.87 o 
   6 -10   2       14.89       30.05      5.35 o 
  -2  -9   2        3.60        3.74      1.43 o 
  -1  -9   2        1.24        1.44      1.30 o 
   0  -9   2        0.30       -0.75      1.06 o 
   1  -9   2        1.29       -0.91      2.16 o 
   2  -9   2       29.37       31.17      8.31 o 
   3  -9   2        0.14       -1.42      2.63 o 
   4  -9   2        8.76        8.24      1.85 o 
   5  -9   2       23.34       27.36      9.16 o 
   6  -9   2        6.19       18.05      5.13 o 
   7  -9   2        0.40       12.55      6.31 o 
  -4  -8   2        9.37        8.29      1.97 o 
  -3  -8   2       21.85       24.95      2.11 o 
  -2  -8   2       51.96       50.74      2.49 o 
  -1  -8   2        5.88        8.41      1.50 o 
   0  -8   2       34.79       27.12      1.72 o 
   1  -8   2        7.25        7.68      1.14 o 
   2  -8   2        8.84       10.05      2.07 o 
   3  -8   2        0.94        0.81      0.89 o 
   4  -8   2        8.50        7.58      1.18 o 
   5  -8   2        5.86        4.83      1.20 o 
  -5  -7   2       24.92       33.74      2.16 o 
  -4  -7   2      106.54      106.62      6.07 o 
  -3  -7   2       55.39       51.75      1.66 o 
  -2  -7   2        0.04       -0.02      0.59 o 
  -1  -7   2        8.04        9.47      0.85 o 
   0  -7   2        3.86        3.97      0.61 o 
   1  -7   2       22.29       24.11      7.70 o 
   2  -7   2       27.98       24.77      1.78 o 
   3  -7   2      152.24      147.46      2.96 o 
   4  -7   2       70.26       74.64      7.16 o 
   5  -7   2       13.95       14.99      2.22 o 
   6  -7   2        0.21       -1.96      2.73 o 
   7  -7   2        0.08       -4.57      3.04 o 
   8  -7   2        0.21        0.66      3.75 o 
  -5  -6   2       13.62       14.65      1.26 o 
  -4  -6   2        6.90        8.61      1.05 o 
  -3  -6   2       73.62       67.87      3.09 o 
  -2  -6   2      101.99       95.75      3.58 o 
  -1  -6   2      151.79      146.73      2.02 o 
   0  -6   2       50.75       48.66      1.15 o 
   1  -6   2      282.85      310.43     16.58 o 
   2  -6   2      128.14      131.06      3.51 o 
   3  -6   2       11.03       10.91      1.67 o 
   4  -6   2      114.47       97.76      4.27 o 
   5  -6   2       59.28       54.88      3.57 o 
   6  -6   2        8.37        6.81      1.04 o 
   7  -6   2        3.16        1.92      3.10 o 
   8  -6   2        2.68        3.48      3.52 o 
  -6  -5   2        8.91       12.14      1.29 o 
  -5  -5   2        8.35       10.53      1.11 o 
  -4  -5   2       84.54       84.13      1.90 o 
  -3  -5   2      203.61      180.59      6.37 o 
  -2  -5   2       65.12       56.02      3.09 o 
  -1  -5   2      229.40      241.54      7.00 o 
   0  -5   2      147.45      120.66      1.60 o 
   1  -5   2      156.59      169.62      1.69 o 
   2  -5   2      164.42      146.33     10.62 o 
   3  -5   2      402.93      381.36     24.84 o 
   4  -5   2      185.23      192.95      9.97 o 
   5  -5   2       39.75       40.79      3.04 o 
   6  -5   2       15.13       14.81      1.20 o 
   7  -5   2       38.11       40.41      4.14 o 
   8  -5   2       12.76       14.19      2.85 o 
  -7  -4   2        2.32        2.11      0.97 o 
  -6  -4   2        0.01       -1.07      0.71 o 
  -5  -4   2        3.84        3.83      0.80 o 
  -4  -4   2        0.68        0.69      0.81 o 
  -3  -4   2       68.81       76.77      3.39 o 
  -2  -4   2       83.22       87.56      1.84 o 
  -1  -4   2      554.56      661.64     29.17 o 
   0  -4   2        7.33        6.99      0.51 o 
   1  -4   2      554.22      536.35     17.27 o 
   2  -4   2      206.07      239.29     11.24 o 
   3  -4   2        8.67       17.81      1.13 o 
   4  -4   2       77.89       81.92      2.94 o 
   5  -4   2      148.87      156.52      8.72 o 
   6  -4   2       20.93       20.50      4.34 o 
   7  -4   2       14.39       17.58      3.11 o 
   8  -4   2       21.94       25.28      1.87 o 
  -7  -3   2       13.95       14.17      1.21 o 
  -6  -3   2       65.50       64.50      5.24 o 
  -5  -3   2       27.20       24.93      1.15 o 
  -4  -3   2        0.13       -0.20      0.56 o 
  -3  -3   2      297.59      305.24      6.97 o 
  -2  -3   2       38.11       42.77      1.14 o 
  -1  -3   2      130.58      128.57      6.31 o 
   0  -3   2       15.73       16.02      1.17 o 
   1  -3   2      567.49      567.63     33.31 o 
   2  -3   2        6.01       12.22      2.69 o 
   3  -3   2      169.60      184.02      8.89 o 
   4  -3   2       30.30       30.27      1.15 o 
   5  -3   2        5.57        4.39      1.59 o 
   6  -3   2        0.98        2.00      1.31 o 
   7  -3   2        7.63        7.92      1.21 o 
   8  -3   2        0.01        0.71      1.03 o 
  -8  -2   2       25.72       28.48      1.69 o 
  -7  -2   2       39.13       38.88      1.54 o 
  -6  -2   2       44.12       45.45      1.50 o 
  -5  -2   2      234.10      232.44      2.79 o 
  -4  -2   2      151.24      137.88      2.81 o 
  -3  -2   2       60.01       71.39      3.56 o 
  -2  -2   2       11.32        6.44      0.63 o 
  -1  -2   2     3101.62     3081.20    152.77 o 
   0  -2   2     1022.66      970.96      3.95 o 
   1  -2   2       15.73       17.86      0.69 o 
   2  -2   2       73.81       70.93      4.20 o 
   3  -2   2       13.56       15.56      0.78 o 
   4  -2   2       46.01       51.95      6.64 o 
   5  -2   2        2.51        4.49      0.64 o 
   6  -2   2       48.49       49.23      2.07 o 
   7  -2   2       10.83       12.60      1.60 o 
  -8  -1   2        7.20        8.05      1.21 o 
  -7  -1   2       55.99       52.34      1.67 o 
  -6  -1   2      148.43      129.88      8.76 o 
  -5  -1   2       10.03        8.64      0.78 o 
  -4  -1   2        0.56        0.47      0.40 o 
  -3  -1   2      777.11      754.83     30.41 o 
  -2  -1   2      290.82      252.30      2.62 o 
  -1  -1   2      175.71      185.33      8.74 o 
   0  -1   2     2911.40     2826.56     77.77 o 
   1  -1   2      645.48      647.37      8.04 o 
   2  -1   2      808.85      842.32     42.70 o 
   3  -1   2        2.67        4.42      0.36 o 
   4  -1   2      173.54      159.96      7.99 o 
   5  -1   2      157.36      155.43      8.31 o 
   6  -1   2        1.61        2.79      1.00 o 
   7  -1   2       12.47       12.08      1.64 o 
   8  -1   2        8.97        8.42      1.77 o 
  -8   0   2       16.13       13.70      1.17 o 
  -7   0   2        0.38       -1.07      0.72 o 
  -6   0   2        0.23       -0.22      1.01 o 
  -5   0   2      185.34      215.74      3.52 o 
  -4   0   2        6.48        3.45      1.78 o 
  -3   0   2       50.69       40.43     11.86 o 
  -2   0   2      507.30      528.08      8.89 o 
  -1   0   2      496.12      493.54     13.65 o 
   0   0   2     5298.41     5404.00    124.35 o 
   1   0   2      290.29      279.31      1.36 o 
   2   0   2      322.81      276.74      9.59 o 
   3   0   2      467.55      432.96     25.61 o 
   4   0   2        5.97        7.40      0.61 o 
   5   0   2       51.16       41.96      2.87 o 
   6   0   2      125.87      116.16      3.24 o 
   7   0   2       68.10       64.80      2.77 o 
   8   0   2       34.58       30.51      2.31 o 
  -8   1   2        9.98        9.75      1.07 o 
  -7   1   2        3.88        4.75      0.80 o 
  -6   1   2        0.88        0.42      0.43 o 
  -5   1   2        0.15        0.11      0.36 o 
  -4   1   2       48.08       56.05      2.15 o 
  -3   1   2      135.37      149.38      1.50 o 
  -2   1   2       69.04       66.09      1.10 o 
  -1   1   2        9.99       11.79      2.93 o 
   0   1   2      466.44      496.13      4.92 o 
   1   1   2     1580.26     1651.59     16.25 o 
   2   1   2       11.71       15.55      0.68 o 
   3   1   2        7.62        7.24      0.56 o 
   4   1   2      162.71      148.05      7.39 o 
   5   1   2      126.40      119.70      5.81 o 
   6   1   2       76.40       74.48      2.76 o 
   7   1   2       40.63       38.79      2.43 o 
  -9   2   2        5.39       10.51      1.70 o 
  -8   2   2        0.32       -0.51      0.70 o 
  -7   2   2        5.18        6.95      2.68 o 
  -6   2   2        8.39        4.28      4.34 o 
  -5   2   2       29.88       28.79      0.98 o 
  -4   2   2      238.83      251.10      8.20 o 
  -3   2   2      484.53      504.33      9.03 o 
  -2   2   2      480.60      579.62     18.19 o 
  -1   2   2       10.95       12.85      0.78 o 
   0   2   2       62.51       65.56      4.10 o 
   1   2   2      118.86      108.79      1.11 o 
   2   2   2       62.79       60.88      1.01 o 
   3   2   2       38.05       36.72      2.25 o 
   4   2   2        0.44       -0.50      0.48 o 
   5   2   2       31.23       30.97      1.49 o 
   6   2   2        0.77       -0.64      1.10 o 
   7   2   2        0.21        1.88      1.39 o 
  -9   3   2        6.69       11.07      1.72 o 
  -8   3   2        0.80       -0.05      0.55 o 
  -7   3   2       20.40       18.65      1.64 o 
  -6   3   2      185.35      183.68      2.37 o 
  -5   3   2       51.33       52.41      1.19 o 
  -4   3   2       59.32       66.75      5.59 o 
  -3   3   2      413.58      469.75     21.17 o 
  -2   3   2      314.43      297.35      9.25 o 
  -1   3   2      225.95      207.36      2.74 o 
   0   3   2        0.31       -0.09      0.26 o 
   1   3   2       54.52       81.46      1.12 o 
   2   3   2      170.23      180.89      4.44 o 
   3   3   2        1.26        2.19      0.58 o 
   4   3   2       69.62       62.51      2.81 o 
   5   3   2       48.13       46.18      1.54 o 
   6   3   2       23.41       21.73      1.92 o 
  -8   4   2       60.80       58.22      2.51 o 
  -7   4   2        4.65        5.67      1.22 o 
  -6   4   2        0.46        0.60      0.83 o 
  -5   4   2       29.51       28.60      3.30 o 
  -4   4   2       17.72       12.33      1.29 o 
  -3   4   2      369.70      335.54     40.17 o 
  -2   4   2      529.09      540.63     30.90 o 
  -1   4   2      175.12      178.01      4.38 o 
   0   4   2      480.27      447.78      9.08 o 
   1   4   2       15.54       12.40      1.75 o 
   2   4   2      131.99      123.19      1.85 o 
   3   4   2      405.26      386.03      7.57 o 
   4   4   2        4.58        5.07      1.84 o 
   5   4   2        0.01        0.34      1.26 o 
   6   4   2        4.29        6.72      1.60 o 
  -8   5   2       16.21       14.90      1.63 o 
  -7   5   2        1.04        0.51      0.98 o 
  -6   5   2        3.63        1.26      1.44 o 
  -5   5   2        8.07        5.35      2.35 o 
  -4   5   2       29.37       29.46      7.38 o 
  -3   5   2       80.77      104.71     21.58 o 
  -2   5   2      609.60      652.15     92.13 o 
  -1   5   2       13.06       12.31      3.71 o 
   0   5   2       59.03       60.58      5.68 o 
   1   5   2      397.27      381.09     15.90 o 
   2   5   2        0.07       -0.84      0.87 o 
   3   5   2        4.63        4.36      0.81 o 
   4   5   2       41.99       42.10      2.01 o 
   5   5   2       27.52       30.57      2.11 o 
  -8   6   2        2.34        1.22      1.32 o 
  -7   6   2        3.74        3.53      3.11 o 
  -6   6   2        0.90        0.19      0.93 o 
  -5   6   2        0.12       -1.18      0.78 o 
  -4   6   2        4.67        5.94      1.16 o 
  -3   6   2       12.27       20.74      7.16 o 
  -2   6   2       18.94       13.19      1.24 o 
  -1   6   2      360.86      387.18     54.36 o 
   0   6   2        2.17       -0.02      3.12 o 
   1   6   2       50.93       44.74      2.02 o 
   2   6   2       34.91       36.44      1.98 o 
   3   6   2      128.04      121.39      3.45 o 
   4   6   2       23.02       22.24      1.98 o 
  -8   7   2        0.11        2.01     11.60 o 
  -7   7   2        6.06        6.53      3.43 o 
  -6   7   2        5.76        9.50      2.86 o 
  -5   7   2       20.05       30.23     13.54 o 
  -4   7   2       57.69       69.87     27.74 o 
  -3   7   2       24.78       26.41      9.79 o 
  -2   7   2        6.90        9.66      5.70 o 
  -1   7   2      117.98      116.47     14.46 o 
   0   7   2        0.01       -0.27      0.92 o 
   1   7   2       74.44       74.42      2.74 o 
   2   7   2        1.80        1.23      1.23 o 
   3   7   2       15.17       14.11      1.94 o 
  -7   8   2       10.50       12.80      8.20 o 
  -6   8   2       29.42       33.55     21.29 o 
  -5   8   2        4.50        2.26      2.62 o 
  -4   8   2        1.61        2.67      4.60 o 
  -3   8   2      214.72      237.18     88.10 o 
  -2   8   2       14.85       15.11      1.50 o 
  -1   8   2       58.20       56.73     16.89 o 
   0   8   2       10.80       11.62      1.58 o 
   1   8   2        3.66        5.04      1.48 o 
   2   8   2        4.53        6.22      1.65 o 
  -6   9   2        0.20       -3.03      5.84 o 
  -5   9   2       46.95       53.23     32.40 o 
  -4   9   2       25.19       27.80     11.26 o 
  -3   9   2        8.69        7.39      4.96 o 
  -2   9   2        8.55       11.33      3.67 o 
  -1   9   2       14.86       18.41      3.47 o 
   0   9   2       23.60       23.78      1.83 o 
   1 -11   3        0.04        0.01      1.38 o 
   2 -11   3        2.80        3.86      1.58 o 
   3 -11   3        2.42       -0.49      3.25 o 
   4 -11   3        2.33        1.91      3.87 o 
  -1 -10   3        3.16        2.57      1.47 o 
   0 -10   3        3.83        7.33      1.64 o 
   1 -10   3        0.03       -1.71      1.14 o 
   2 -10   3       53.98       49.84      8.62 o 
   3 -10   3        0.73        1.00      1.16 o 
   4 -10   3       17.32       15.66      5.46 o 
   5 -10   3        0.21        7.85      4.20 o 
   6 -10   3        0.73        6.44      4.68 o 
  -3  -9   3       24.39       21.76      2.15 o 
  -2  -9   3       40.27       38.41      2.41 o 
  -1  -9   3        6.13        8.58      1.66 o 
   0  -9   3       38.32       30.30      1.94 o 
   1  -9   3        4.66        3.45      1.20 o 
   2  -9   3        8.18       10.62      1.34 o 
   3  -9   3       15.94       15.19      1.39 o 
   4  -9   3        0.08       -1.92      4.28 o 
  -4  -8   3        8.69        9.96      1.26 o 
  -3  -8   3       13.74       16.26      1.33 o 
  -2  -8   3       37.41       32.33      1.41 o 
  -1  -8   3       10.75       10.43      1.53 o 
   0  -8   3       17.28       15.72      1.47 o 
   1  -8   3       31.29       29.07      1.69 o 
   2  -8   3       59.00       60.84      7.11 o 
   3  -8   3      125.26      121.31      2.91 o 
   4  -8   3        1.60        0.42      2.43 o 
   5  -8   3        4.72        1.09      2.86 o 
   6  -8   3       13.22       21.12      3.73 o 
   7  -8   3        9.60       16.69      4.03 o 
  -5  -7   3        1.28        2.23      2.10 o 
  -4  -7   3        9.38       13.87      1.29 o 
  -3  -7   3        0.18       -0.18      0.70 o 
  -2  -7   3       25.21       24.98      1.17 o 
  -1  -7   3       25.32       28.28      1.15 o 
   0  -7   3       56.07       55.10      1.33 o 
   1  -7   3      113.85      112.88      7.49 o 
   2  -7   3       31.70       27.10      0.94 o 
   3  -7   3       27.02       26.91      1.21 o 
   4  -7   3       32.39       25.03      3.93 o 
   5  -7   3        0.80       -3.43      2.29 o 
   6  -7   3       36.43       44.10      4.78 o 
   7  -7   3       26.53       48.79      4.44 o 
   8  -7   3       28.58       54.47      6.12 o 
  -5  -6   3       12.81       13.85      1.22 o 
  -4  -6   3       19.67       21.22      1.78 o 
  -3  -6   3        5.23        4.70      0.81 o 
  -2  -6   3        6.35        6.34      0.80 o 
  -1  -6   3        7.12        4.73      0.67 o 
   0  -6   3        0.06        0.94      0.47 o 
   1  -6   3        0.63        0.06      0.39 o 
   2  -6   3       60.51       52.60      3.56 o 
   3  -6   3        7.22       10.86      1.94 o 
   4  -6   3        0.06        0.01      0.90 o 
   5  -6   3       22.84       26.13      6.45 o 
   6  -6   3       36.10       36.13      8.59 o 
   7  -6   3       25.36       29.29      6.45 o 
   8  -6   3       14.31       18.82      7.95 o 
  -6  -5   3        5.89        7.87      1.15 o 
  -5  -5   3       12.68       14.01      1.18 o 
  -4  -5   3       95.62       97.56      6.22 o 
  -3  -5   3      143.53      148.96      8.12 o 
  -2  -5   3       72.21       89.12      2.78 o 
  -1  -5   3      143.88      159.66      2.08 o 
   0  -5   3      288.53      289.99      9.16 o 
   1  -5   3       28.22       36.08      1.28 o 
   2  -5   3       29.06       27.29      1.24 o 
   3  -5   3        9.31       14.36      2.06 o 
   4  -5   3       29.78       26.34      2.16 o 
   5  -5   3      123.41      117.26     10.40 o 
   6  -5   3        0.57        0.42      0.80 o 
   7  -5   3        4.57        9.68      4.25 o 
   8  -5   3        3.38        5.36      1.80 o 
  -7  -4   3        4.36        3.17      2.06 o 
  -6  -4   3       25.21       27.58      2.48 o 
  -5  -4   3       56.52       54.02      1.61 o 
  -4  -4   3      229.79      236.14     16.06 o 
  -3  -4   3      578.20      589.06     37.74 o 
  -2  -4   3      377.57      340.54     16.57 o 
  -1  -4   3        2.63        0.35      0.32 o 
   0  -4   3        9.95        7.45      0.54 o 
   1  -4   3        7.04        5.99      0.76 o 
   2  -4   3       33.46       26.46      0.64 o 
   3  -4   3      146.09      126.23      3.48 o 
   4  -4   3      100.77       96.46      4.72 o 
   5  -4   3      384.51      393.57     44.63 o 
   6  -4   3       87.97       91.80     10.01 o 
   7  -4   3        0.69       -0.64      2.48 o 
   8  -4   3        3.00        1.76      1.22 o 
  -7  -3   3        5.46        4.01      1.02 o 
  -6  -3   3       12.56       12.15      1.08 o 
  -5  -3   3       42.20       42.49      1.50 o 
  -4  -3   3      126.07      130.90      8.04 o 
  -3  -3   3       96.59       97.12      1.61 o 
  -2  -3   3       58.88       62.58      5.09 o 
  -1  -3   3      251.62      249.61     16.63 o 
   0  -3   3      573.75      548.68      7.14 o 
   1  -3   3      235.68      217.13      8.21 o 
   2  -3   3        3.50        4.91      0.59 o 
   3  -3   3      357.20      344.29     15.88 o 
   4  -3   3      292.81      253.40     25.46 o 
   5  -3   3      285.77      314.98     34.97 o 
   6  -3   3      212.82      245.13     43.63 o 
   7  -3   3        0.50        0.62      0.97 o 
   8  -3   3        1.78        0.68      1.19 o 
  -8  -2   3        0.00       -0.79      1.12 o 
  -7  -2   3        1.04       -0.26      0.78 o 
  -6  -2   3        8.20        8.88      0.96 o 
  -5  -2   3       84.45       81.93      2.54 o 
  -4  -2   3        3.53        7.24      0.70 o 
  -3  -2   3      656.08      701.37     24.58 o 
  -2  -2   3      457.21      497.84     28.81 o 
  -1  -2   3      200.64      219.65      7.10 o 
   0  -2   3       89.46       87.07      1.23 o 
   1  -2   3      160.67      161.68      2.24 o 
   2  -2   3       11.75       20.49      0.81 o 
   3  -2   3        7.11        6.23      1.44 o 
   4  -2   3      170.68      191.31     13.11 o 
   5  -2   3      152.80      152.28     14.22 o 
   6  -2   3       67.40       65.52      2.44 o 
   7  -2   3       21.70       19.68      1.69 o 
   8  -2   3       24.90       21.17      1.93 o 
  -8  -1   3        6.10        8.93      1.18 o 
  -7  -1   3       72.16       66.29      1.85 o 
  -6  -1   3      108.84      110.89      5.94 o 
  -5  -1   3        1.04       -0.10      0.46 o 
  -4  -1   3        7.32        4.32      0.56 o 
  -3  -1   3        0.08        4.38      1.50 o 
  -2  -1   3       21.28       31.27      9.29 o 
  -1  -1   3        6.61        3.18      1.32 o 
   0  -1   3        5.77        7.95      0.67 o 
   1  -1   3       24.08       30.17      0.92 o 
   2  -1   3      128.43      144.28      2.85 o 
   3  -1   3       22.13       25.07      1.65 o 
   4  -1   3        4.26       14.02      1.59 o 
   5  -1   3       58.65       55.47      3.17 o 
   8  -1   3        0.78        0.76      1.14 o 
  -8   0   3       23.21       22.50      1.34 o 
  -7   0   3        0.42        0.10      0.64 o 
  -6   0   3       69.27       64.77      4.80 o 
  -5   0   3      317.32      281.86      8.80 o 
  -4   0   3      271.33      258.40     16.45 o 
  -3   0   3        7.82        7.88      0.51 o 
  -2   0   3        0.52        2.85      0.33 o 
  -1   0   3      340.25      305.92      9.04 o 
   0   0   3       45.87       45.87      0.88 o 
   1   0   3       28.11       32.89      0.68 o 
   2   0   3      927.47     1025.11     29.45 o 
   3   0   3      394.16      456.09     49.55 o 
   4   0   3      136.65      141.45      9.29 o 
   5   0   3       14.33       14.71      1.39 o 
   6   0   3        1.74        1.23      1.04 o 
   7   0   3        0.04        0.45      1.28 o 
  -8   1   3        0.74        0.90      0.78 o 
  -7   1   3       57.38       46.86     14.85 o 
  -6   1   3      152.67      138.94      7.77 o 
  -5   1   3       89.57       98.28      1.68 o 
  -4   1   3      163.98      177.38      2.52 o 
  -3   1   3      326.81      331.02      2.29 o 
  -2   1   3       38.28       30.58      0.65 o 
  -1   1   3       90.57       73.14      3.16 o 
   0   1   3     1046.19     1020.60     19.50 o 
   1   1   3      951.66      942.78     16.74 o 
   2   1   3       21.33       27.14      0.92 o 
   3   1   3      187.24      166.18      5.91 o 
   4   1   3      248.30      229.30     10.62 o 
   5   1   3       38.92       42.77      2.00 o 
   6   1   3       18.95       17.93      1.75 o 
   7   1   3        0.02       -1.76      1.17 o 
  -8   2   3        4.35        3.71      1.31 o 
  -7   2   3        0.39       -0.03      0.48 o 
  -6   2   3       51.49       50.96      1.39 o 
  -5   2   3      150.75      142.16      1.94 o 
  -4   2   3      151.10      154.98      2.38 o 
  -3   2   3       48.82       43.09      1.68 o 
  -2   2   3       59.87       50.94      1.67 o 
  -1   2   3      819.06      788.15     55.12 o 
   0   2   3       59.20       68.49      1.81 o 
   1   2   3        4.79        5.06      0.50 o 
   2   2   3      901.54      929.85     14.37 o 
   3   2   3      499.63      492.67      6.80 o 
   4   2   3      184.83      181.66      4.00 o 
   5   2   3       12.74       14.22      1.63 o 
   6   2   3        3.51        2.65      1.31 o 
  -8   3   3        0.29        0.55      0.81 o 
  -7   3   3        0.01       -0.46      0.62 o 
  -6   3   3        2.42        1.45      0.88 o 
  -5   3   3        8.67        7.64      1.18 o 
  -4   3   3        0.06        3.05      0.93 o 
  -3   3   3      198.91      194.74     11.84 o 
  -2   3   3      138.66      142.55      3.80 o 
  -1   3   3      115.93      139.30      5.29 o 
   0   3   3      787.62      820.56     12.93 o 
   1   3   3      343.83      306.48      7.08 o 
   2   3   3      129.65      118.52      4.57 o 
   3   3   3       60.24       60.13      1.45 o 
   4   3   3       19.04       17.31      1.67 o 
   5   3   3       19.30       18.85      1.76 o 
   6   3   3       24.40       25.80      2.05 o 
  -8   4   3       19.94       20.46      1.76 o 
  -7   4   3       10.34       11.61      1.38 o 
  -6   4   3       17.76       22.98      1.60 o 
  -5   4   3       15.49       13.46      5.26 o 
  -4   4   3       41.02       45.67     15.55 o 
  -3   4   3      138.87      166.69     28.29 o 
  -2   4   3       67.33       71.56      1.87 o 
  -1   4   3       16.52       15.66      3.49 o 
   0   4   3        0.07       -0.45      0.43 o 
   1   4   3        2.37        1.02      0.68 o 
   2   4   3        8.00        5.83      0.86 o 
   3   4   3        6.88        7.69      0.91 o 
   4   4   3       54.42       58.79      1.68 o 
   5   4   3        4.69        4.19      1.45 o 
  -8   5   3       13.20       15.15      1.71 o 
  -7   5   3        4.23        5.73      1.32 o 
  -6   5   3       10.85       13.26      4.44 o 
  -5   5   3       48.99       47.44     13.12 o 
  -4   5   3        0.27        1.49      3.67 o 
  -3   5   3        5.24        6.75      1.07 o 
  -2   5   3      137.71      133.39     13.68 o 
  -1   5   3      157.17      144.06     10.62 o 
   0   5   3       88.35       71.64      1.92 o 
   1   5   3       29.12       26.67      1.64 o 
   2   5   3       25.90       25.77      1.65 o 
   3   5   3        0.18       -0.49      1.05 o 
   4   5   3        0.03       -0.01      1.17 o 
  -8   6   3        4.06        4.80      1.52 o 
  -7   6   3       16.85       15.46      1.62 o 
  -6   6   3        2.53        1.88      2.98 o 
  -5   6   3        0.36        0.33      3.35 o 
  -4   6   3       68.69       73.43     27.93 o 
  -3   6   3      108.40      107.54     18.12 o 
  -2   6   3      105.97      110.47     22.61 o 
  -1   6   3      206.83      199.02     23.46 o 
   0   6   3        3.48        1.52      3.06 o 
   1   6   3        0.97        1.49      1.05 o 
   2   6   3       31.15       31.87      1.94 o 
   3   6   3        7.46        9.25      1.65 o 
   4   6   3       33.74       30.10      2.15 o 
  -7   7   3        0.65        2.05     10.40 o 
  -6   7   3        5.57        2.81      1.29 o 
  -5   7   3        6.48        5.40      4.66 o 
  -4   7   3        7.67        6.80      1.85 o 
  -3   7   3      116.92      118.56     34.52 o 
  -2   7   3        0.11       -1.28      0.99 o 
  -1   7   3        2.08       -0.02      1.62 o 
   0   7   3       91.02       92.46      6.63 o 
   1   7   3       11.79       14.69      1.94 o 
   2   7   3       38.91       35.67      2.25 o 
  -7   8   3        0.19        2.53      4.05 o 
  -6   8   3        2.47        5.83      9.22 o 
  -5   8   3        9.18        7.45      1.58 o 
  -4   8   3        6.81        8.62      1.61 o 
  -3   8   3       14.05       14.43      1.66 o 
  -2   8   3       54.84       55.61      9.30 o 
  -1   8   3       30.38       26.29      6.46 o 
   0   8   3       21.58       18.95      3.25 o 
   1   8   3        4.89        3.76      1.47 o 
  -5   9   3       47.30       56.91     12.10 o 
  -4   9   3        2.44        1.11      3.72 o 
  -3   9   3       12.89       10.79      3.81 o 
  -2   9   3        1.05        0.40      4.70 o 
  -1   9   3        0.54        2.89      1.32 o 
   1 -11   4       33.05       33.58      2.24 o 
   2 -11   4       18.65       16.69      1.83 o 
   3 -11   4        6.59        5.82      1.51 o 
   4 -11   4        1.11        7.63      4.61 o 
  -1 -10   4        8.60        8.56      1.77 o 
   0 -10   4       44.62       36.82      2.22 o 
   1 -10   4       21.94       19.25      1.72 o 
   2 -10   4        3.10        5.97      1.94 o 
   3 -10   4        4.96        4.44      1.29 o 
   4 -10   4       18.75       16.21      4.28 o 
  -3  -9   4        5.44        6.78      1.75 o 
  -2  -9   4        3.77        5.17      1.56 o 
  -1  -9   4        0.04       -0.71      1.17 o 
   0  -9   4        4.38        5.77      1.39 o 
   1  -9   4       24.13       20.16      1.56 o 
   2  -9   4       72.81       75.35     16.10 o 
   3  -9   4       24.10       19.42      1.61 o 
   5  -9   4        3.48        6.99      3.43 o 
   6  -9   4        0.37        0.55      3.74 o 
   7  -9   4        1.28        6.93      4.05 o 
  -4  -8   4       16.48       21.65      1.43 o 
  -3  -8   4       23.87       28.53      1.45 o 
  -2  -8   4      158.13      164.87      2.69 o 
  -1  -8   4       17.77       20.97      1.14 o 
   0  -8   4       64.97       57.65      1.50 o 
   1  -8   4        0.50        0.08      0.96 o 
   2  -8   4        2.89        3.09      0.94 o 
   3  -8   4       61.90       54.41      4.88 o 
   4  -8   4      102.99       98.79     17.28 o 
   5  -8   4        0.52       -3.87      2.58 o 
   6  -8   4        0.48       -2.87      3.17 o 
   7  -8   4       12.22       28.05      4.17 o 
  -5  -7   4       24.43       27.13      3.01 o 
  -4  -7   4       88.37       86.29      2.18 o 
  -3  -7   4       56.49       60.86      2.21 o 
  -2  -7   4       40.70       42.08      1.98 o 
  -1  -7   4      151.31      137.98      2.59 o 
   0  -7   4       11.84       12.35      0.95 o 
   1  -7   4        4.62        5.35      0.66 o 
   2  -7   4       17.75       18.06      3.48 o 
   3  -7   4       95.41       86.64      6.89 o 
   4  -7   4      165.96      161.38     23.35 o 
   5  -7   4        1.35       -1.27      3.05 o 
   6  -7   4        0.25       -0.06      2.02 o 
   7  -7   4       20.85       23.05      7.63 o 
   8  -7   4        2.73        9.34      3.95 o 
  -6  -6   4        0.04       -0.86      1.09 o 
  -5  -6   4       16.99       16.62      1.24 o 
  -4  -6   4       12.85       11.53      1.04 o 
  -3  -6   4       64.02       58.50      1.82 o 
  -2  -6   4      311.31      309.92     15.29 o 
  -1  -6   4      365.64      395.94      9.98 o 
   0  -6   4       45.46       51.51      1.92 o 
   1  -6   4        2.37        2.01      0.50 o 
   2  -6   4        0.92        1.56      0.43 o 
   3  -6   4        0.94        0.47      0.43 o 
   4  -6   4      189.53      205.67     30.72 o 
   5  -6   4       92.69      106.98     11.39 o 
   6  -6   4       38.33       36.74      7.11 o 
   7  -6   4       12.60       18.25      7.30 o 
   8  -6   4        5.65        8.64      3.62 o 
  -6  -5   4       23.44       26.12      1.43 o 
  -5  -5   4        0.03       -0.87      0.72 o 
  -4  -5   4       65.98       71.25      1.78 o 
  -3  -5   4       34.90       37.53      1.26 o 
  -2  -5   4      145.26      165.52      7.55 o 
  -1  -5   4      390.22      373.86     14.44 o 
   0  -5   4        0.73       -0.38      0.34 o 
   1  -5   4      138.77      159.33      8.34 o 
   2  -5   4        0.03       -0.23      0.44 o 
   3  -5   4       18.41       23.24      2.29 o 
   4  -5   4      364.55      360.32     45.53 o 
   5  -5   4       76.85       96.67     21.72 o 
   6  -5   4        8.64       11.02      1.23 o 
   7  -5   4       80.84       85.31     21.48 o 
   8  -5   4       20.46       24.15      9.90 o 
  -7  -4   4       23.54       28.26      1.66 o 
  -6  -4   4       17.37       16.81      2.33 o 
  -5  -4   4       26.81       26.94      1.26 o 
  -4  -4   4        1.70        0.59      0.62 o 
  -3  -4   4       28.85       34.44      1.49 o 
  -2  -4   4       16.96       20.49      0.84 o 
  -1  -4   4      162.46      169.31      9.07 o 
   0  -4   4      152.31      148.04      1.61 o 
   1  -4   4      156.61      155.84      8.09 o 
   2  -4   4        7.24        6.16      0.96 o 
   3  -4   4        5.10        5.76      0.42 o 
   4  -4   4       19.63       18.98      1.82 o 
   5  -4   4       96.37      122.91     32.09 o 
   6  -4   4        0.03        0.07      0.89 o 
   7  -4   4        7.13        7.36      2.67 o 
   8  -4   4       10.67       12.38      1.83 o 
  -7  -3   4       44.81       47.97      1.78 o 
  -6  -3   4       98.64       99.99      2.21 o 
  -5  -3   4      223.36      234.07      6.41 o 
  -4  -3   4      171.18      155.48      5.72 o 
  -3  -3   4      136.53      127.91      5.97 o 
  -2  -3   4        6.23        4.62      0.52 o 
  -1  -3   4      160.85      216.01      4.85 o 
   0  -3   4      273.13      313.67      7.02 o 
   1  -3   4      140.87      143.56      7.32 o 
   2  -3   4      328.39      363.06     14.09 o 
   3  -3   4      154.68      153.00      4.87 o 
   4  -3   4      111.77      129.75      8.76 o 
   5  -3   4        1.15        4.74      3.80 o 
   6  -3   4       19.04       20.60      7.87 o 
   7  -3   4        7.92        6.90      1.30 o 
   8  -3   4       33.71       26.68      2.13 o 
  -8  -2   4       10.45       12.01      1.29 o 
  -7  -2   4       90.92       97.62      4.14 o 
  -6  -2   4      102.29       97.50      4.22 o 
  -5  -2   4      133.15      133.71      8.56 o 
  -4  -2   4       58.17       61.54      1.53 o 
  -3  -2   4      117.50      124.84      6.12 o 
  -2  -2   4      545.77      493.10     20.84 o 
  -1  -2   4       32.14       41.59      0.84 o 
   0  -2   4       36.07       39.04      2.06 o 
   1  -2   4      927.19     1028.40     52.39 o 
   2  -2   4     1314.51     1476.93     54.72 o 
   3  -2   4      244.61      274.72     15.01 o 
   4  -2   4      216.66      201.65     18.22 o 
   5  -2   4        5.10        7.32      1.00 o 
   6  -2   4        6.71       10.87      4.71 o 
   7  -2   4       10.64       12.87      1.71 o 
   8  -2   4        2.71        3.87      1.39 o 
  -8  -1   4        0.06       -0.58      0.93 o 
  -7  -1   4        6.84        8.42      1.04 o 
  -6  -1   4        6.75        8.02      0.92 o 
  -5  -1   4       70.53       81.92      3.50 o 
  -4  -1   4      352.18      296.33     85.21 o 
  -3  -1   4      252.25      204.63     59.01 o 
  -2  -1   4      918.22      744.37    278.09 o 
  -1  -1   4      479.69      463.31     12.69 o 
   0  -1   4       21.00       17.95      0.48 o 
   1  -1   4       29.68       29.50      0.92 o 
   2  -1   4      340.94      353.81     12.74 o 
   3  -1   4       70.85       65.95      4.71 o 
   4  -1   4      114.09      115.72      5.32 o 
   5  -1   4      161.68      171.20     17.40 o 
   6  -1   4      109.31       93.46      3.06 o 
   7  -1   4       74.25       61.47      2.79 o 
  -8   0   4       20.06       20.11      1.27 o 
  -7   0   4        6.18        5.12      0.83 o 
  -6   0   4       19.09       14.97      5.44 o 
  -5   0   4        2.23        0.69      0.74 o 
  -4   0   4      114.78      105.96     62.79 o 
  -3   0   4      213.58      218.41      2.02 o 
  -2   0   4      794.76      815.29     13.09 o 
  -1   0   4       38.75       36.25      1.82 o 
   0   0   4      694.19      809.43     22.60 o 
   1   0   4       79.86       94.22      2.14 o 
   2   0   4      106.87       81.29      2.24 o 
   3   0   4      207.60      195.98     10.37 o 
   4   0   4      282.56      286.70     30.05 o 
   5   0   4      236.16      197.67      3.97 o 
   6   0   4       91.55       68.04      2.68 o 
   7   0   4       39.92       33.74      2.27 o 
  -8   1   4       10.26        9.78      1.12 o 
  -7   1   4       13.37       11.18      4.40 o 
  -6   1   4        3.19        1.16      1.50 o 
  -5   1   4       41.87       44.16      2.19 o 
  -4   1   4        5.32        4.89      0.53 o 
  -3   1   4        0.53        0.34      0.31 o 
  -2   1   4        1.12        3.76      0.36 o 
  -1   1   4       85.51       79.88      5.57 o 
   0   1   4      401.44      454.70     16.26 o 
   1   1   4       44.16       64.85      1.35 o 
   2   1   4      167.80      196.66      6.17 o 
   3   1   4       36.87       36.90      1.16 o 
   4   1   4        8.92        7.91      2.18 o 
   5   1   4       41.26       37.32      2.00 o 
   6   1   4       24.29       23.38      1.76 o 
   7   1   4       37.07       31.28      2.26 o 
  -8   2   4       24.85       18.75      6.70 o 
  -7   2   4       27.42       27.08      1.19 o 
  -6   2   4       11.31       12.49      0.90 o 
  -5   2   4      227.90      227.90      2.50 o 
  -4   2   4      166.92      144.14      1.74 o 
  -3   2   4        0.04        0.07      0.27 o 
  -2   2   4       25.99       32.43      2.04 o 
  -1   2   4       77.51       73.00      4.74 o 
   0   2   4        0.06        0.79      1.05 o 
   1   2   4      351.45      310.45      5.77 o 
   2   2   4      158.80      151.58      4.35 o 
   3   2   4       33.88       36.33      3.07 o 
   4   2   4       36.22       41.87      3.68 o 
   6   2   4       23.96       19.01      1.87 o 
  -8   3   4       11.99        4.27      5.97 o 
  -7   3   4       47.22       42.97      2.14 o 
  -6   3   4       30.62       23.91      1.60 o 
  -5   3   4       95.67       95.06      2.63 o 
  -4   3   4      255.49      291.51     26.40 o 
  -3   3   4       18.72       25.15      2.24 o 
  -2   3   4       55.80       72.53      8.13 o 
  -1   3   4        4.43        7.71      0.76 o 
   0   3   4      437.25      440.15     10.85 o 
   1   3   4      540.09      563.58     22.82 o 
   2   3   4      227.21      217.00     11.95 o 
   3   3   4       27.87       28.07      1.41 o 
  -8   4   4        2.94        4.63      1.52 o 
  -7   4   4        3.83        3.12      1.23 o 
  -6   4   4        8.12        6.83      1.32 o 
  -5   4   4       63.37       69.16     16.41 o 
  -4   4   4       48.89       38.84     14.68 o 
  -3   4   4        1.82        0.56      0.75 o 
  -2   4   4      232.68      260.22     29.91 o 
  -1   4   4       38.39       38.81      5.76 o 
   0   4   4       31.84       28.63      1.37 o 
   1   4   4      177.86      164.36      3.58 o 
   2   4   4       98.18       77.29      5.89 o 
   3   4   4      104.44       92.45      2.68 o 
  -8   5   4        0.42        1.10      1.37 o 
  -7   5   4        0.74        0.32      1.19 o 
  -6   5   4        5.24       11.64      7.32 o 
  -5   5   4        1.50        5.22      5.05 o 
  -4   5   4      326.61      376.38    112.63 o 
  -3   5   4       52.14       51.55     10.08 o 
  -2   5   4       10.06       12.65      4.30 o 
  -1   5   4        4.53        4.36      1.27 o 
   0   5   4       10.44       10.16      1.96 o 
   1   5   4      127.43      118.99      3.07 o 
   2   5   4       88.71       79.20      2.68 o 
   3   5   4       41.47       42.55      2.16 o 
  -8   6   4        4.13        6.45      1.75 o 
  -7   6   4       15.51       21.54     12.11 o 
  -6   6   4       10.39        8.07      5.07 o 
  -5   6   4        1.35       -0.14      1.52 o 
  -4   6   4        0.32       -2.41      3.53 o 
  -3   6   4        0.33       -0.26      2.40 o 
  -2   6   4       63.74       65.43      9.88 o 
  -1   6   4        0.51       -1.29      2.84 o 
   0   6   4        1.56        1.23      1.19 o 
   1   6   4        3.29        4.32      3.30 o 
   2   6   4       56.58       52.66      2.49 o 
   3   6   4        8.65        7.76      1.60 o 
  -7   7   4        0.99       16.46     30.80 o 
  -6   7   4       24.18       30.14     12.54 o 
  -5   7   4       22.27       23.33      4.35 o 
  -4   7   4        6.05        7.44      1.49 o 
  -3   7   4        1.86       -0.45      3.62 o 
  -2   7   4        7.92        7.11      1.46 o 
  -1   7   4       29.04       26.22      3.36 o 
   0   7   4       10.28       10.76      1.49 o 
   1   7   4        1.26        1.62      1.30 o 
   2   7   4        1.58        3.74      1.55 o 
  -6   8   4       11.99       14.23      2.00 o 
  -5   8   4        5.18        3.60      3.72 o 
  -4   8   4        1.73        1.37      1.23 o 
  -3   8   4        0.37       -2.35      6.53 o 
  -2   8   4       29.27       29.03      8.95 o 
  -1   8   4       20.53       21.50      6.79 o 
   0   8   4       52.19       51.01      5.37 o 
  -3   9   4        0.25       -3.59      5.09 o 
   1 -11   5        5.26        7.03      1.61 o 
   2 -11   5       38.36       36.19      2.22 o 
   3 -11   5        1.84        5.07      3.79 o 
   4 -11   5        7.37        8.58      4.44 o 
  -2 -10   5       12.89       15.92      1.97 o 
  -1 -10   5        8.93       13.59      1.92 o 
   0 -10   5       41.37       38.86      2.25 o 
   1 -10   5        1.30        1.80      1.20 o 
   2 -10   5        2.66        1.72      1.11 o 
   3 -10   5        0.01       -0.61      1.04 o 
   5 -10   5       40.05       48.30      5.81 o 
   6 -10   5        8.18       15.21      4.36 o 
  -3  -9   5       18.65       18.28      1.39 o 
  -2  -9   5       51.19       47.93      3.07 o 
  -1  -9   5        2.29        5.60      1.75 o 
   0  -9   5        0.01       -0.89      0.99 o 
   1  -9   5       22.22       21.95      1.60 o 
   2  -9   5       82.25       75.62      2.46 o 
   3  -9   5       80.63       83.17     19.72 o 
   4  -9   5        5.33        8.12      3.18 o 
   5  -9   5        2.73       -0.29      3.45 o 
   6  -9   5        1.76       -0.45      3.75 o 
  -4  -8   5        0.24       -0.16      0.86 o 
  -3  -8   5        2.02        1.44      0.86 o 
  -2  -8   5        1.05        2.79      1.42 o 
  -1  -8   5       14.79       15.00      1.04 o 
   0  -8   5       99.18       90.08      1.85 o 
   1  -8   5       74.59       65.54      1.72 o 
   2  -8   5       62.86       59.56      3.17 o 
   3  -8   5       13.28       14.47      2.37 o 
   4  -8   5       22.27       20.13      7.25 o 
   5  -8   5        1.09       -0.14      1.48 o 
   6  -8   5       30.41       51.61      4.39 o 
   7  -8   5       45.05       69.20      5.61 o 
  -5  -7   5        9.52       13.49      1.36 o 
  -4  -7   5       87.97       97.31      2.35 o 
  -3  -7   5        0.50        0.80      0.72 o 
  -2  -7   5       61.04       57.87      2.37 o 
  -1  -7   5        1.13       -0.08      0.59 o 
   0  -7   5        5.13        4.47      1.48 o 
   1  -7   5       12.27       13.13      0.83 o 
   2  -7   5        6.58        7.18      0.66 o 
   3  -7   5        2.62        4.30      0.63 o 
   4  -7   5        5.21        3.06      0.97 o 
   5  -7   5       19.84       23.11      6.67 o 
   6  -7   5       33.85       32.42     14.68 o 
   7  -7   5        0.03        1.64      4.22 o 
  -6  -6   5       25.04       28.05      2.60 o 
  -5  -6   5       15.27       19.34      1.25 o 
  -4  -6   5       24.21       25.72      1.96 o 
  -3  -6   5       80.72       82.38      3.20 o 
  -2  -6   5       27.82       28.67      1.17 o 
  -1  -6   5       29.76       26.95      1.05 o 
   0  -6   5       96.19       89.41      2.21 o 
   1  -6   5        0.57        0.13      0.40 o 
   2  -6   5        0.03       -0.10      0.38 o 
   3  -6   5       35.05       36.27      1.47 o 
   4  -6   5       18.05       17.36      9.22 o 
   5  -6   5      231.59      230.03     38.75 o 
   6  -6   5        6.08        5.48      1.22 o 
   7  -6   5       42.88       46.74     15.77 o 
  -6  -5   5        0.18       -0.66      0.84 o 
  -5  -5   5       29.09       26.84      1.32 o 
  -4  -5   5      276.05      281.81      9.69 o 
  -3  -5   5      305.58      331.14     20.36 o 
  -2  -5   5      165.53      168.16      6.74 o 
  -1  -5   5      104.86      113.21      5.02 o 
   0  -5   5       54.92       66.65      1.28 o 
   1  -5   5       87.84       99.06      4.10 o 
   2  -5   5        3.91        6.20      0.51 o 
   3  -5   5      419.30      460.58     44.97 o 
   4  -5   5      147.72      168.76     31.51 o 
   5  -5   5       41.41       39.96      9.11 o 
   6  -5   5        8.00       13.35      3.53 o 
   7  -5   5        3.03        7.60      2.40 o 
   8  -5   5        0.25        0.26      1.22 o 
  -7  -4   5        0.09        1.06      0.96 o 
  -6  -4   5       15.25       15.94      1.16 o 
  -5  -4   5       24.47       25.76      1.34 o 
  -4  -4   5      190.71      215.67      7.90 o 
  -3  -4   5      520.46      560.98     28.70 o 
  -2  -4   5      101.96      104.68      5.41 o 
  -1  -4   5        1.75        2.39      1.06 o 
   0  -4   5       54.21       47.15      1.21 o 
   1  -4   5      270.18      282.80     14.34 o 
   2  -4   5       29.18       24.07      0.61 o 
   3  -4   5        0.09       -0.43      0.66 o 
   4  -4   5      182.47      188.42     13.24 o 
   5  -4   5      571.35      588.82     66.41 o 
   6  -4   5       95.86      102.40     17.74 o 
   7  -4   5        0.26       -0.20      1.64 o 
   8  -4   5        0.09       -1.32      1.30 o 
  -7  -3   5        2.77        1.48      1.49 o 
  -6  -3   5       14.11       15.85      1.14 o 
  -5  -3   5        0.93        0.08      0.81 o 
  -4  -3   5        9.15       10.75      0.87 o 
  -3  -3   5      272.99      284.81     10.07 o 
  -2  -3   5      144.19      151.81      7.14 o 
  -1  -3   5      268.69      286.26      4.63 o 
   0  -3   5      438.62      454.61      8.31 o 
   1  -3   5      100.19      124.49      8.95 o 
   2  -3   5       94.82      122.14      3.47 o 
   3  -3   5      364.48      371.02     19.11 o 
   4  -3   5      192.34      214.16     20.58 o 
   5  -3   5      160.14      160.27     19.77 o 
   6  -3   5       99.93       99.20     17.14 o 
   7  -3   5        2.37        3.64      1.20 o 
  -8  -2   5        1.41        0.91      0.94 o 
  -7  -2   5       38.00       37.42      2.18 o 
  -6  -2   5      155.12      159.11      9.92 o 
  -5  -2   5       78.34       81.20      2.51 o 
  -4  -2   5        4.38        3.90      0.63 o 
  -3  -2   5      397.09      498.53     17.63 o 
  -2  -2   5      610.57      693.41     22.09 o 
  -1  -2   5       26.05       29.56      8.19 o 
   0  -2   5       12.28       13.24      0.40 o 
   1  -2   5      152.14      163.25      8.02 o 
   2  -2   5      269.02      311.03     18.02 o 
   3  -2   5      119.27      138.19     10.01 o 
   4  -2   5       34.73       31.88      1.51 o 
   5  -2   5      145.98      151.05     22.34 o 
   6  -2   5      149.37      163.26     32.40 o 
   7  -2   5       16.38       17.10      2.03 o 
  -8  -1   5        6.43        8.30      1.16 o 
  -7  -1   5       29.77       29.53      1.37 o 
  -6  -1   5      176.32      181.68      5.86 o 
  -5  -1   5       93.74       86.99      3.39 o 
  -4  -1   5       30.03       20.96      6.90 o 
  -3  -1   5        6.51        5.65      2.27 o 
  -2  -1   5       24.92       30.26      0.84 o 
  -1  -1   5        2.62        0.88      0.30 o 
   0  -1   5       91.24       93.51      4.39 o 
   1  -1   5      329.55      388.22     10.07 o 
   2  -1   5      547.83      622.02     46.05 o 
   3  -1   5      144.69      144.86      3.95 o 
   4  -1   5       17.19       16.70      2.18 o 
   5  -1   5       45.25       50.37      6.97 o 
   6  -1   5       78.92       63.58      2.75 o 
   7  -1   5        2.92        4.78      1.48 o 
  -8   0   5        0.02        0.40      0.81 o 
  -7   0   5        5.24        5.20      0.85 o 
  -6   0   5      211.58      200.12      5.01 o 
  -5   0   5      325.48      300.88     84.07 o 
  -4   0   5      318.54      348.31      4.46 o 
  -3   0   5       59.62       41.19      1.01 o 
  -2   0   5       16.02       24.56      1.07 o 
  -1   0   5      289.20      289.85     18.42 o 
   0   0   5      104.38      122.73      4.83 o 
   1   0   5       13.11       10.53      1.28 o 
   2   0   5      216.43      220.75      7.06 o 
   3   0   5      441.52      481.42     36.14 o 
   4   0   5       46.19       44.10      2.32 o 
   5   0   5       10.78       13.33      3.72 o 
   6   0   5        1.22        1.37      1.16 o 
   7   0   5        0.82       -1.50      1.22 o 
  -8   1   5        0.03        0.60      0.69 o 
  -7   1   5        0.97        1.04      0.56 o 
  -6   1   5      203.07      198.77     11.07 o 
  -5   1   5      367.55      354.51      3.21 o 
  -4   1   5      145.86      142.12      1.87 o 
  -3   1   5      167.73      146.55      1.69 o 
  -2   1   5       72.50      100.24      3.15 o 
  -1   1   5        4.37        6.40      0.46 o 
   0   1   5       49.88       37.35      0.83 o 
   1   1   5       87.04       92.98      1.54 o 
   2   1   5      351.07      368.79     16.09 o 
   3   1   5      734.34      725.96     68.14 o 
   4   1   5      235.40      221.10     30.31 o 
   5   1   5       18.16       15.72      5.54 o 
   6   1   5        0.60        0.09      1.21 o 
  -8   2   5        0.66        1.40      0.87 o 
  -7   2   5        3.97        1.22      1.09 o 
  -6   2   5       20.64       15.32      1.22 o 
  -5   2   5      217.42      193.78      3.53 o 
  -4   2   5       11.20        8.57      0.69 o 
  -3   2   5        3.61        3.38      0.51 o 
  -2   2   5       22.23       24.30      1.95 o 
  -1   2   5        5.26        5.90      0.51 o 
   0   2   5      183.01      206.22      8.26 o 
   1   2   5       61.53       52.82      1.72 o 
   2   2   5      139.87      136.03      4.82 o 
   3   2   5      189.22      189.50     20.47 o 
   4   2   5       91.94       88.69     14.70 o 
   5   2   5       19.23       18.26      1.76 o 
   6   2   5       14.84       11.53      1.80 o 
  -8   3   5       17.48        0.10      1.33 o 
  -7   3   5       29.88       30.87      2.02 o 
  -6   3   5       11.25       11.14      1.36 o 
  -5   3   5       53.44       45.11      1.99 o 
  -4   3   5        0.00        0.56      1.16 o 
  -3   3   5        6.28        9.12      1.52 o 
  -2   3   5       22.41       19.91      3.14 o 
  -1   3   5       24.57       24.94      1.23 o 
   0   3   5       10.48       10.69      1.26 o 
   1   3   5       33.22       34.20      2.10 o 
   2   3   5       10.33        9.38      1.05 o 
   3   3   5       88.06       90.11     15.29 o 
   4   3   5       91.16       73.48      2.68 o 
   5   3   5       18.22       17.48      1.77 o 
  -8   4   5       23.52       25.25      2.07 o 
  -7   4   5       32.53       31.46      2.07 o 
  -6   4   5       45.27       43.85      2.15 o 
  -5   4   5       32.00       33.77     21.96 o 
  -4   4   5       29.60       27.16     24.39 o 
  -3   4   5       46.28       62.26     11.76 o 
  -2   4   5       26.01       26.22      1.92 o 
  -1   4   5      161.30      156.22      9.17 o 
   0   4   5       55.53       52.28      2.70 o 
   1   4   5        4.25        3.98      1.91 o 
   2   4   5       14.10       15.19      6.19 o 
   3   4   5        1.11       10.39      3.17 o 
  -8   5   5       18.54       17.22      1.92 o 
  -7   5   5       11.65       14.31      1.91 o 
  -6   5   5        5.66        8.61      5.90 o 
  -5   5   5        0.66        1.80      3.21 o 
  -4   5   5       11.29       25.45     28.99 o 
  -3   5   5      153.53      153.45     35.33 o 
  -2   5   5       51.89       47.46      3.84 o 
  -1   5   5       20.69       17.84      1.38 o 
   0   5   5       14.40       12.65      1.54 o 
   1   5   5       36.36       31.89      1.97 o 
   2   5   5       61.61       59.50      6.37 o 
  -7   6   5        9.18        7.77      1.81 o 
  -6   6   5       50.40       50.60     36.11 o 
  -5   6   5       15.08       15.13     11.61 o 
  -4   6   5        1.46        0.91      1.06 o 
  -3   6   5       28.70       31.89      7.86 o 
  -2   6   5        7.23        7.70      1.93 o 
  -1   6   5       26.25       20.29      2.75 o 
   0   6   5       34.92       30.01      1.97 o 
   1   6   5       24.34       25.46      2.03 o 
   2   6   5       60.55       59.26      2.74 o 
  -6   7   5        0.01        3.07     13.68 o 
  -5   7   5        0.00        1.23      1.25 o 
  -4   7   5       18.15       16.92      3.46 o 
  -3   7   5       20.55       18.62      7.60 o 
  -2   7   5       32.42       27.53      8.31 o 
  -1   7   5        0.43        2.13      1.18 o 
   0   7   5       18.77       16.26      1.68 o 
   1   7   5        0.09       -1.30      1.24 o 
  -5   8   5        0.44       -0.92      1.32 o 
  -4   8   5        0.61       -0.49      1.36 o 
  -3   8   5        0.31       -2.83      3.31 o 
  -2   8   5       20.34       21.22     11.03 o 
  -1   8   5        5.72       12.79      5.46 o 
   1 -11   6        7.63        8.94      1.64 o 
   2 -11   6        2.04        2.41      1.39 o 
   3 -11   6        0.63        5.77      3.32 o 
  -2 -10   6        3.18        3.47      1.70 o 
  -1 -10   6        0.00        0.39      1.32 o 
   0 -10   6        2.35        4.36      1.39 o 
   1 -10   6        0.79       -0.43      1.05 o 
   2 -10   6       14.58       14.23      1.41 o 
   4 -10   6        2.01        3.07      3.51 o 
   5 -10   6        8.05       14.56      4.14 o 
  -3  -9   6       18.97       22.03      1.43 o 
  -2  -9   6       53.10       54.32      1.80 o 
  -1  -9   6        5.18        7.97      1.01 o 
   0  -9   6       16.32       14.60      1.04 o 
   1  -9   6       30.70       26.48      1.88 o 
   2  -9   6        4.81        5.22      0.85 o 
   3  -9   6      140.30      182.22      5.87 o 
   4  -9   6        0.39       -3.73      2.85 o 
   5  -9   6        8.69       16.76      3.79 o 
   6  -9   6        1.20        0.76      3.65 o 
  -4  -8   6       30.92       32.98      1.60 o 
  -3  -8   6       25.12       29.89      1.42 o 
  -2  -8   6        5.99        7.44      0.98 o 
  -1  -8   6        3.86        4.47      0.84 o 
   0  -8   6       25.70       25.14      1.20 o 
   1  -8   6      209.81      194.37      3.48 o 
   2  -8   6       44.24       42.47      2.76 o 
   3  -8   6        2.92        3.54      1.03 o 
   4  -8   6       26.74       27.05      7.51 o 
   5  -8   6        0.00        0.63      2.02 o 
   6  -8   6        0.03        0.71      1.12 o 
   7  -8   6        0.20        0.67      1.18 o 
  -5  -7   6        4.56        6.06      1.10 o 
  -4  -7   6        0.01       -0.89      0.71 o 
  -3  -7   6       22.41       24.83      1.78 o 
  -2  -7   6      157.38      153.15      4.82 o 
  -1  -7   6      336.73      320.33      5.02 o 
   0  -7   6       65.66       62.92      1.52 o 
   1  -7   6        8.97       10.49      0.85 o 
   2  -7   6       20.79       23.45      2.47 o 
   3  -7   6       74.87       69.76      8.39 o 
   4  -7   6       63.29       56.11      3.92 o 
   5  -7   6       39.06       40.17      5.77 o 
   6  -7   6       15.81       20.03     10.12 o 
   7  -7   6        0.96        1.54      1.19 o 
  -6  -6   6       13.28       16.93      1.41 o 
  -5  -6   6        1.03        1.58      1.05 o 
  -4  -6   6       45.57       43.36      2.32 o 
  -3  -6   6       96.68      101.30      2.68 o 
  -2  -6   6       98.70      104.07      3.41 o 
  -1  -6   6        0.22       -0.39      0.52 o 
   0  -6   6        1.38        1.16      0.55 o 
   1  -6   6       16.85       15.62      2.19 o 
   2  -6   6       69.73       64.16      2.28 o 
   3  -6   6      239.57      256.31     32.78 o 
   4  -6   6      134.53      138.02     24.25 o 
   5  -6   6        1.57        1.98      1.30 o 
   6  -6   6       16.61       24.81     10.38 o 
   7  -6   6       20.80       24.47     11.22 o 
  -6  -5   6        0.02       -0.51      1.39 o 
  -5  -5   6        0.02       -0.32      0.75 o 
  -4  -5   6        0.26       -0.28      0.66 o 
  -3  -5   6       71.32       70.78      1.68 o 
  -2  -5   6       16.39       12.62      0.84 o 
  -1  -5   6       47.20       50.08      2.40 o 
   0  -5   6       31.93       29.38      0.96 o 
   1  -5   6       48.20       47.32      3.40 o 
   2  -5   6       17.37       20.33      1.13 o 
   3  -5   6       28.35       28.99      4.04 o 
   4  -5   6       74.99       73.25     10.51 o 
   5  -5   6       73.82       81.72     14.31 o 
   6  -5   6        9.08       14.36      3.07 o 
   7  -5   6       16.93       20.79      7.55 o 
  -7  -4   6       13.00       15.68      1.36 o 
  -6  -4   6       44.54       45.78      1.69 o 
  -5  -4   6      129.90      142.57      4.66 o 
  -4  -4   6       97.21      103.16      4.61 o 
  -3  -4   6       31.99       30.69      1.15 o 
  -2  -4   6        0.05        1.06      0.48 o 
  -1  -4   6       61.15       75.55      3.23 o 
   0  -4   6        5.87        7.43      0.61 o 
   1  -4   6      778.39      816.00     45.43 o 
   2  -4   6       17.50       23.78      2.00 o 
   3  -4   6       88.85      102.86      9.11 o 
   4  -4   6        1.75        1.32      1.35 o 
   5  -4   6        0.57        3.64      4.38 o 
   6  -4   6        5.41        4.53      1.31 o 
   7  -4   6        0.26       -1.61      1.07 o 
  -7  -3   6       66.89       70.55      2.08 o 
  -6  -3   6       75.09       81.96      2.21 o 
  -5  -3   6       60.44       60.69      1.74 o 
  -4  -3   6       26.78       21.63      1.26 o 
  -3  -3   6       39.08       35.72      1.75 o 
  -2  -3   6      181.95      172.55      2.24 o 
  -1  -3   6      688.09      702.44      4.97 o 
   0  -3   6       66.63       63.61      4.01 o 
   1  -3   6       42.11       40.06      4.24 o 
   2  -3   6      187.74      209.61     19.31 o 
   3  -3   6      176.87      199.43     21.09 o 
   4  -3   6       61.36       62.04      4.40 o 
   5  -3   6       18.17       22.34      7.44 o 
   6  -3   6       12.71       10.35      4.39 o 
   7  -3   6        0.86        2.85      1.26 o 
  -7  -2   6       12.86       14.36      1.15 o 
  -6  -2   6        4.12        2.21      0.75 o 
  -5  -2   6       24.42       24.52      1.14 o 
  -4  -2   6       97.74      102.53      5.72 o 
  -3  -2   6      543.37      483.69    153.11 o 
  -2  -2   6      501.28      416.60    141.63 o 
  -1  -2   6      199.50      209.86      4.03 o 
   0  -2   6       45.56       37.68      1.29 o 
   1  -2   6      814.66      875.63     50.84 o 
   2  -2   6      365.16      394.66     38.30 o 
   3  -2   6       88.10       82.30      9.02 o 
   4  -2   6       88.45       78.65      7.90 o 
   5  -2   6       22.60       25.44      3.45 o 
   6  -2   6       13.06       16.41      7.32 o 
   7  -2   6       16.66       14.77      2.03 o 
  -8  -1   6       13.70       15.66      1.26 o 
  -7  -1   6        1.47        1.06      0.76 o 
  -6  -1   6        8.23       10.73      0.98 o 
  -5  -1   6       48.96       55.53      2.52 o 
  -4  -1   6      139.39      131.27     38.24 o 
  -3  -1   6       42.88       44.78     13.12 o 
  -2  -1   6      187.22      191.96      2.01 o 
  -1  -1   6      941.29     1048.68     44.96 o 
   0  -1   6       36.20       36.23      1.90 o 
   1  -1   6        0.03        0.80      0.36 o 
   2  -1   6      106.69      105.98      6.42 o 
   3  -1   6       56.14       50.36      2.26 o 
   4  -1   6       51.55       49.58      4.65 o 
   5  -1   6      103.57      101.14     15.83 o 
   6  -1   6      150.56      164.88     44.36 o 
  -8   0   6        7.47        8.56      1.12 o 
  -7   0   6        0.86       -0.10      0.80 o 
  -6   0   6        5.02        3.18      1.77 o 
  -5   0   6      129.70      127.77     35.27 o 
  -4   0   6        8.65        9.20      0.78 o 
  -3   0   6      240.83      237.79      7.11 o 
  -2   0   6      116.21      130.88      6.57 o 
  -1   0   6        9.63       12.93      2.75 o 
   0   0   6      100.00      102.50      3.99 o 
   1   0   6        4.98        4.40      0.46 o 
   2   0   6       19.10       21.58      6.13 o 
   3   0   6       48.83       47.04      3.73 o 
   4   0   6      135.01      130.94     23.86 o 
   5   0   6      111.12      106.92     30.76 o 
   6   0   6        5.58        3.90      1.47 o 
  -8   1   6       10.51       10.66      4.34 o 
  -7   1   6       50.11       51.07     15.41 o 
  -6   1   6       28.30       32.02      1.26 o 
  -5   1   6       22.92       24.83      1.11 o 
  -4   1   6       41.76       38.79      1.14 o 
  -3   1   6      121.81      127.13      4.50 o 
  -2   1   6       11.49       15.68      0.67 o 
  -1   1   6       52.74       57.51      4.28 o 
   0   1   6       31.83       34.43      1.63 o 
   1   1   6       55.81       57.87      2.04 o 
   2   1   6        0.41        0.14      1.94 o 
   3   1   6        0.12       -0.49      0.92 o 
   4   1   6       33.53       28.07      6.48 o 
   5   1   6        0.43        1.74      1.12 o 
   6   1   6       26.44       26.64      2.27 o 
  -8   2   6       25.78       17.40     12.65 o 
  -7   2   6       12.72       13.67      1.59 o 
  -6   2   6        3.53        5.18      1.23 o 
  -5   2   6      244.41      237.47      4.28 o 
  -4   2   6      220.89      221.20      3.84 o 
  -3   2   6        0.03        0.07      0.38 o 
  -2   2   6        0.15       -0.02      0.34 o 
  -1   2   6        5.61        5.34      0.63 o 
   0   2   6       60.92       52.21      2.21 o 
   1   2   6      266.58      245.95     15.61 o 
   2   2   6      248.71      225.45     33.98 o 
   3   2   6      116.09       96.29     17.88 o 
   4   2   6        8.58        6.07      1.76 o 
   5   2   6        5.00        7.42      1.54 o 
  -8   3   6        0.28        0.12      1.25 o 
  -7   3   6       35.49       29.07      2.02 o 
  -6   3   6       11.57       11.31      1.61 o 
  -5   3   6       11.83       13.62      1.42 o 
  -4   3   6      148.07      151.99     29.37 o 
  -3   3   6       28.88       28.09      1.41 o 
  -2   3   6       19.60       20.63      2.51 o 
  -1   3   6       16.91       15.31      1.56 o 
   0   3   6      115.52      114.83     12.58 o 
   1   3   6      256.01      233.25     19.41 o 
   2   3   6       71.27       61.51      6.31 o 
   3   3   6       20.08       23.95      9.03 o 
   4   3   6       48.17       43.00      2.36 o 
  -8   4   6        0.10        0.06      1.42 o 
  -7   4   6        1.34        2.55      1.36 o 
  -6   4   6        0.39       -1.14      1.03 o 
  -5   4   6        9.68       10.51      7.29 o 
  -4   4   6      191.83      215.21     80.44 o 
  -3   4   6       47.10       45.02      5.51 o 
  -2   4   6        5.89        3.80      1.07 o 
  -1   4   6        0.29        1.71      0.93 o 
   0   4   6        3.71        2.99      1.01 o 
   1   4   6       46.54       48.78      5.40 o 
   2   4   6       90.59      106.29      4.62 o 
   3   4   6       73.40       89.96      4.82 o 
  -7   5   6        0.44        2.85      1.43 o 
  -6   5   6        3.13       -1.37      8.25 o 
  -5   5   6        0.57        0.29      1.04 o 
  -4   5   6       46.81       39.69     21.75 o 
  -3   5   6        5.78        7.30      5.96 o 
  -2   5   6       50.21       50.60      5.24 o 
  -1   5   6       10.91        8.97      1.37 o 
   0   5   6        2.60        1.50      1.10 o 
   1   5   6       30.12       24.58      1.82 o 
   2   5   6       33.33       34.52      4.24 o 
  -7   6   6        8.43       14.90      2.08 o 
  -6   6   6        6.31       12.79      8.90 o 
  -5   6   6       18.85       21.47     17.35 o 
  -4   6   6        0.64        0.27      2.11 o 
  -3   6   6       11.50       13.18      1.64 o 
  -2   6   6       19.24       18.65      3.18 o 
  -1   6   6       13.09       14.06      2.05 o 
   0   6   6       16.77       14.29      1.55 o 
   1   6   6        2.32        2.49      1.49 o 
  -5   7   6        3.54        1.88     10.71 o 
  -4   7   6        0.00       -1.76      4.41 o 
  -3   7   6        8.11        5.18      1.94 o 
  -2   7   6       21.71       21.26      4.17 o 
  -1   7   6       46.43       43.86      2.47 o 
   0   7   6       14.81       16.77      1.89 o 
   1 -11   7       17.47       17.09      1.81 o 
  -1 -10   7        5.68        5.83      1.03 o 
   0 -10   7       11.38       13.23      1.74 o 
   1 -10   7       11.31       14.12      1.53 o 
   3 -10   7       36.00       43.98      5.29 o 
   4 -10   7        0.63        2.25      3.56 o 
   5 -10   7        3.46       16.98      4.11 o 
  -3  -9   7        0.39        0.31      0.95 o 
  -2  -9   7        2.36        3.36      0.99 o 
  -1  -9   7        0.31        0.88      0.76 o 
   0  -9   7       27.69       25.83      1.27 o 
   1  -9   7      129.78      129.62      2.31 o 
   2  -9   7       13.30       17.53      6.26 o 
   3  -9   7        3.56        2.68      1.12 o 
   4  -9   7       87.50       92.83     23.07 o 
   5  -9   7       13.78       21.02      9.58 o 
   6  -9   7        8.25        7.77      3.97 o 
  -4  -8   7        1.05        1.59      1.14 o 
  -3  -8   7        4.69        7.56      1.09 o 
  -2  -8   7        0.77        0.21      0.73 o 
  -1  -8   7       26.56       25.12      1.61 o 
   0  -8   7        0.26        0.45      1.30 o 
   1  -8   7        5.77        8.01      0.91 o 
   2  -8   7       95.20       98.48     15.99 o 
   3  -8   7       16.40       23.06      7.57 o 
   4  -8   7       15.99       16.60      4.82 o 
   5  -8   7       11.58       19.09      7.60 o 
   6  -8   7       19.24       22.55     11.54 o 
  -5  -7   7        3.36        5.17      1.20 o 
  -4  -7   7        0.14       -0.57      0.81 o 
  -3  -7   7        2.13        0.90      0.76 o 
  -2  -7   7       76.43       81.60      1.92 o 
  -1  -7   7      239.01      244.35     10.82 o 
   0  -7   7        0.73        1.60      0.70 o 
   1  -7   7        6.05        7.53      0.83 o 
   2  -7   7       67.14       61.58      6.94 o 
   3  -7   7        0.19        0.23      0.89 o 
   4  -7   7       43.40       37.46      8.66 o 
   5  -7   7       14.38       17.42      7.41 o 
   6  -7   7        0.83        1.74      1.94 o 
   7  -7   7        0.11        0.61      1.25 o 
  -5  -6   7        0.02       -0.95      0.77 o 
  -4  -6   7       38.34       40.16      1.55 o 
  -3  -6   7      244.25      251.46      3.88 o 
  -2  -6   7      127.47      134.69      2.26 o 
  -1  -6   7       18.58       16.33      0.98 o 
   0  -6   7      233.45      208.52      4.08 o 
   1  -6   7       39.53       35.37      1.10 o 
   2  -6   7       20.74       22.54      5.68 o 
   3  -6   7       15.28       20.19      6.67 o 
   4  -6   7       45.43       40.04      1.84 o 
   5  -6   7        6.52        5.49      1.17 o 
   6  -6   7        0.34        0.62      1.10 o 
   7  -6   7        5.22        8.29      4.02 o 
  -6  -5   7       16.55       17.83      1.32 o 
  -5  -5   7       79.27       80.40      2.09 o 
  -4  -5   7       38.37       42.25      1.51 o 
  -3  -5   7        0.98        0.94      0.64 o 
  -2  -5   7      186.80      182.66      5.26 o 
  -1  -5   7      235.39      225.25     10.55 o 
   0  -5   7        1.93        2.86      0.83 o 
   1  -5   7      141.73      144.36      7.72 o 
   2  -5   7      251.40      253.25     22.47 o 
   3  -5   7      116.51      112.88     13.57 o 
   4  -5   7       45.30       46.98      2.51 o 
   5  -5   7       26.07       25.77      7.14 o 
   6  -5   7       28.11       28.82      8.89 o 
   7  -5   7        2.26        2.76      3.59 o 
  -7  -4   7       15.09       18.05      2.27 o 
  -6  -4   7        1.17        1.05      0.83 o 
  -5  -4   7       44.75       48.54      2.45 o 
  -4  -4   7        0.06       -0.05      0.58 o 
  -3  -4   7       73.96       77.96      1.70 o 
  -2  -4   7       15.97       19.35      0.94 o 
  -1  -4   7      254.37      264.05      4.61 o 
   0  -4   7      321.13      318.19      3.47 o 
   1  -4   7       86.67       89.60      9.90 o 
   2  -4   7       59.09       62.75      3.22 o 
   3  -4   7      100.10      102.22     10.56 o 
   4  -4   7      172.93      174.45     14.38 o 
   5  -4   7       56.09       55.71      9.85 o 
   6  -4   7        0.67        2.73      1.57 o 
   7  -4   7        6.04       12.06      6.75 o 
  -7  -3   7       32.28       35.32      1.62 o 
  -6  -3   7       35.19       35.69      1.50 o 
  -5  -3   7        0.17       -0.14      0.64 o 
  -4  -3   7        8.81       10.27      0.88 o 
  -3  -3   7       18.13       25.83      1.05 o 
  -2  -3   7       82.46       96.72      2.13 o 
  -1  -3   7        3.02        3.07      0.51 o 
   0  -3   7        0.42        0.57      0.42 o 
   1  -3   7       11.06       10.91      1.73 o 
   2  -3   7       66.10       57.45      6.33 o 
   3  -3   7      107.87       98.65      8.59 o 
   4  -3   7        9.57       13.28      1.74 o 
   5  -3   7       19.93       21.82      8.74 o 
   6  -3   7       33.15       31.44     14.71 o 
   7  -3   7        7.23       13.85      6.77 o 
  -7  -2   7        0.33        0.12      1.19 o 
  -6  -2   7       22.40       22.76      1.25 o 
  -5  -2   7       32.29       32.85      2.40 o 
  -4  -2   7       33.33       26.74      1.09 o 
  -3  -2   7      136.22      107.30     32.40 o 
  -2  -2   7       45.80       35.32      9.72 o 
  -1  -2   7        1.98        1.94      0.67 o 
   0  -2   7       14.34       13.50      1.59 o 
   1  -2   7        6.17        8.69      1.90 o 
   2  -2   7       34.07       32.41      1.48 o 
   3  -2   7        6.19        6.80      2.56 o 
   4  -2   7       49.63       38.98      1.83 o 
   5  -2   7       29.27       32.64      8.53 o 
   6  -2   7       11.02       13.11      7.04 o 
  -8  -1   7        0.00       -0.22      0.88 o 
  -7  -1   7        5.12        5.77      1.14 o 
  -6  -1   7       57.23       48.95     15.34 o 
  -5  -1   7      221.14      211.44     58.55 o 
  -4  -1   7      173.10      158.42     44.63 o 
  -3  -1   7        1.95        2.60      0.71 o 
  -2  -1   7       39.05       36.85      1.09 o 
  -1  -1   7      110.05      120.76      7.44 o 
   0  -1   7      163.25      166.96     10.73 o 
   1  -1   7      353.75      345.44     37.68 o 
   2  -1   7       42.69       43.83      4.13 o 
   3  -1   7        0.45       -1.25      1.41 o 
   4  -1   7        5.36        5.22      1.12 o 
   5  -1   7        0.05       -1.81      2.04 o 
   6  -1   7       19.41       26.36     17.43 o 
  -8   0   7        2.25        3.23      1.72 o 
  -7   0   7       15.97       12.78      4.95 o 
  -6   0   7       72.17       62.21     19.72 o 
  -5   0   7       16.01       16.86      1.36 o 
  -4   0   7       68.27       73.62      1.55 o 
  -3   0   7      231.68      236.71     11.22 o 
  -2   0   7       69.60       63.87      4.34 o 
  -1   0   7      201.84      188.41     13.81 o 
   0   0   7      142.15      140.07      8.73 o 
   1   0   7       97.63       97.47      8.72 o 
   2   0   7       49.95       48.51      1.84 o 
   3   0   7       71.09       61.75      2.02 o 
   4   0   7      121.88      114.57     29.33 o 
   5   0   7       29.49       27.01     18.24 o 
   6   0   7        0.47       -0.04      1.39 o 
  -8   1   7        0.51       -1.21      0.91 o 
  -7   1   7       15.23       11.48      9.17 o 
  -6   1   7        1.93        1.59      0.64 o 
  -5   1   7      169.37      172.18      2.42 o 
  -4   1   7       43.06       39.99      1.19 o 
  -3   1   7       24.92       22.07      2.18 o 
  -2   1   7        6.77        5.01      1.37 o 
  -1   1   7        6.99        7.97      1.51 o 
   0   1   7       32.49       31.81      1.66 o 
   1   1   7      154.45      154.40     16.61 o 
   2   1   7      405.46      367.94     61.64 o 
   3   1   7      154.44      135.86     29.42 o 
   4   1   7        0.17        1.72      1.03 o 
   5   1   7        3.02        6.65      1.43 o 
  -8   2   7       10.45        9.11      8.71 o 
  -7   2   7        0.32       -1.56      1.10 o 
  -6   2   7        0.70        1.55      1.14 o 
  -5   2   7        2.20        0.35      1.04 o 
  -4   2   7        0.03        0.35      0.90 o 
  -3   2   7        3.01        2.72      1.50 o 
  -2   2   7        3.72        4.64      1.74 o 
  -1   2   7        4.88        4.11      0.87 o 
   0   2   7      193.88      167.75     13.12 o 
   1   2   7      121.22      100.22     21.56 o 
   2   2   7        1.06        1.50      1.79 o 
   3   2   7        0.03        1.54      1.34 o 
   4   2   7       36.55       31.20      8.42 o 
  -7   3   7       29.83       33.35      2.18 o 
  -6   3   7       32.25       36.30      2.11 o 
  -5   3   7        0.23       -0.56      0.97 o 
  -4   3   7        1.02       -0.01      0.86 o 
  -3   3   7       12.56       13.74      1.88 o 
  -2   3   7        2.21        0.23      1.89 o 
  -1   3   7        0.98        4.03      1.53 o 
   0   3   7       66.34       68.48      9.75 o 
   1   3   7       49.29       40.19      4.06 o 
   2   3   7       20.72       32.14      4.17 o 
   4   3   7        0.00        7.43      3.76 o 
  -7   4   7        4.81        4.77      1.58 o 
  -6   4   7       15.37       14.46      1.72 o 
  -5   4   7        2.02        1.23      1.09 o 
  -4   4   7        0.23        1.00      5.15 o 
  -3   4   7       43.73       49.02     13.86 o 
  -2   4   7      141.35      153.20     28.05 o 
  -1   4   7      162.28      147.84     19.19 o 
   0   4   7        0.02       -1.43      3.17 o 
   1   4   7        4.41        1.12      3.79 o 
   2   4   7       15.06       24.31      4.38 o 
   3   4   7        5.41       16.25      3.85 o 
  -7   5   7        4.58        3.32      1.55 o 
  -6   5   7        8.55       11.11      6.56 o 
  -5   5   7       11.94       17.94     10.74 o 
  -4   5   7       16.18       22.31     10.80 o 
  -3   5   7      107.57       96.13     27.15 o 
  -2   5   7        9.01        9.35      1.56 o 
  -1   5   7        0.11       -2.83      5.15 o 
   0   5   7       27.97       27.79      2.21 o 
   1   5   7       21.27       18.56      4.28 o 
   2   5   7       14.73       38.15      4.96 o 
  -6   6   7        5.12       10.61     12.79 o 
  -5   6   7       13.26       18.29     11.39 o 
  -4   6   7        7.14       12.00      9.63 o 
  -3   6   7        0.30        0.62      1.25 o 
  -2   6   7       33.22       29.41      6.04 o 
  -1   6   7       23.99       21.55      3.13 o 
   0   6   7        7.44        8.08      1.60 o 
  -4   7   7        0.09       -0.59      4.50 o 
  -3   7   7        6.69        2.21      4.80 o 
  -2   7   7       10.98        7.34      1.85 o 
  -1 -10   8        0.95       -0.31      0.88 o 
   0 -10   8       13.12       14.76      1.18 o 
   1 -10   8        4.34        6.96      1.50 o 
   2 -10   8        6.26        6.56      1.43 o 
   3 -10   8        1.98        3.24      3.66 o 
   4 -10   8       21.90       44.80      5.45 o 
  -3  -9   8       17.94       17.19      1.35 o 
  -2  -9   8       17.36       18.87      1.42 o 
  -1  -9   8        3.59        4.03      0.92 o 
   0  -9   8       14.49       12.71      1.10 o 
   1  -9   8       37.49       34.69      2.15 o 
   2  -9   8        5.78        9.61      1.53 o 
   3  -9   8        5.98       10.13      5.48 o 
   4  -9   8       22.40       31.51     12.50 o 
   5  -9   8        8.26       12.08      3.51 o 
  -4  -8   8       17.96       19.90      1.40 o 
  -3  -8   8       22.93       28.10      1.44 o 
  -2  -8   8        4.35        2.84      0.86 o 
  -1  -8   8       18.46       16.20      1.11 o 
   0  -8   8       10.21       13.27      1.11 o 
   1  -8   8       81.39       75.02      2.73 o 
   2  -8   8      312.70      350.10     60.91 o 
   3  -8   8       56.08       66.27     16.20 o 
   4  -8   8        4.47        3.64      1.19 o 
   5  -8   8        1.40        0.39      3.17 o 
   6  -8   8        0.10        1.63      2.29 o 
  -5  -7   8        0.93        1.38      0.92 o 
  -4  -7   8        2.27        3.97      1.38 o 
  -3  -7   8       49.19       49.00      2.10 o 
  -2  -7   8        0.13        0.09      0.70 o 
  -1  -7   8        1.81        1.46      0.75 o 
   0  -7   8      197.53      180.70      3.92 o 
   1  -7   8      102.96       99.16      2.93 o 
   2  -7   8       12.75       14.44      1.35 o 
   3  -7   8       26.60       35.23     12.61 o 
   4  -7   8       17.56       21.19      5.13 o 
   5  -7   8       33.21       30.97      8.91 o 
   6  -7   8       28.25       32.64     12.17 o 
  -5  -6   8        3.52        4.20      0.98 o 
  -4  -6   8        0.71       -0.08      0.74 o 
  -3  -6   8        2.08        0.09      0.71 o 
  -2  -6   8       30.71       28.13      1.27 o 
  -1  -6   8       30.62       29.61      1.23 o 
   0  -6   8      121.13      112.29      7.89 o 
   1  -6   8       14.81       17.08      3.56 o 
   2  -6   8      234.65      229.40     29.13 o 
   3  -6   8      212.42      209.78     23.14 o 
   4  -6   8       51.47       48.53      8.87 o 
   5  -6   8       16.90       18.38      7.25 o 
   6  -6   8        7.27       11.37      4.62 o 
  -6  -5   8        8.03       12.83      1.33 o 
  -5  -5   8       35.53       35.63      3.40 o 
  -4  -5   8        0.01       -0.32      0.68 o 
  -3  -5   8        1.53        0.41      0.66 o 
  -2  -5   8      235.77      219.94      2.76 o 
  -1  -5   8      235.62      215.36      8.63 o 
   0  -5   8        1.27        1.71      0.75 o 
   1  -5   8       51.41       48.60      2.24 o 
   2  -5   8       44.05       36.75      2.76 o 
   3  -5   8       42.02       35.18      3.34 o 
   4  -5   8        5.30        5.09      1.16 o 
   5  -5   8       22.24       23.95     10.09 o 
   6  -5   8        4.83        6.19      4.54 o 
  -6  -4   8       10.62       14.36      1.27 o 
  -5  -4   8        2.19        1.94      0.93 o 
  -4  -4   8      108.73      106.11      3.44 o 
  -3  -4   8       52.92       50.12      2.93 o 
  -2  -4   8        7.31        8.60      0.82 o 
  -1  -4   8      202.57      184.75      2.29 o 
   0  -4   8      469.19      411.74      5.47 o 
   1  -4   8       82.55       74.41      1.99 o 
   2  -4   8        2.68        3.17      0.91 o 
   3  -4   8        9.32       10.97      2.55 o 
   4  -4   8       28.74       30.08      6.42 o 
   5  -4   8       14.42       16.94      7.81 o 
   6  -4   8       14.04       18.64      9.83 o 
  -7  -3   8        0.25       -1.06      0.92 o 
  -6  -3   8       32.30       36.71      1.55 o 
  -5  -3   8       29.89       32.17      1.37 o 
  -4  -3   8       17.91       18.69      1.05 o 
  -3  -3   8       11.44       15.03      1.43 o 
  -2  -3   8      264.67      250.25      7.36 o 
  -1  -3   8      574.12      520.90      6.16 o 
   0  -3   8      619.31      603.77     54.79 o 
   1  -3   8      211.99      225.33     23.46 o 
   2  -3   8      141.39      144.68      4.06 o 
   3  -3   8       11.77        9.55      1.20 o 
   4  -3   8       33.59       32.29     10.72 o 
   5  -3   8       73.70       81.85     29.04 o 
   6  -3   8       47.71       56.89     31.75 o 
  -7  -2   8       10.74       12.29      1.24 o 
  -6  -2   8        1.72        1.32      0.75 o 
  -5  -2   8        0.74        0.69      0.68 o 
  -4  -2   8       45.73       37.94     12.97 o 
  -3  -2   8       25.01       21.45      6.59 o 
  -2  -2   8       23.52       23.20      6.27 o 
  -1  -2   8      196.74      194.45     12.45 o 
   0  -2   8      832.87      760.02     43.15 o 
   1  -2   8       92.64       92.04     12.29 o 
   2  -2   8       27.57       24.05      3.82 o 
   3  -2   8       94.09       85.80     12.31 o 
   4  -2   8      130.76      122.89     32.69 o 
   5  -2   8       13.93       18.70      5.90 o 
   6  -2   8       12.81       26.70     21.40 o 
  -7  -1   8        0.51        0.74      0.80 o 
  -6  -1   8       10.96        9.06      4.25 o 
  -5  -1   8        0.44       -0.02      0.59 o 
  -4  -1   8       34.03       24.61      7.74 o 
  -3  -1   8       33.40       29.37      1.07 o 
  -2  -1   8        6.51        8.47      0.71 o 
  -1  -1   8       38.05       31.26      2.92 o 
   0  -1   8       26.05       25.35      2.79 o 
   1  -1   8      190.68      188.72     24.58 o 
   2  -1   8      199.02      172.16     21.92 o 
   3  -1   8        6.98        9.40      2.05 o 
   4  -1   8        2.72        1.57      1.07 o 
   5  -1   8       24.11       22.70     10.49 o 
  -7   0   8        4.80        5.40      3.10 o 
  -6   0   8       15.23       13.07      4.60 o 
  -5   0   8       23.24       22.19      1.54 o 
  -4   0   8       44.41       38.01      1.24 o 
  -3   0   8       74.02       65.05      3.28 o 
  -2   0   8      186.87      192.67     14.92 o 
  -1   0   8        5.71        8.57      1.10 o 
   0   0   8      278.55      246.14     17.24 o 
   1   0   8       40.90       39.54      3.97 o 
   2   0   8       18.52       12.50      2.51 o 
   3   0   8        0.58        0.93      0.93 o 
   4   0   8        0.40        1.06      0.97 o 
   5   0   8        4.76        4.03      3.94 o 
  -7   1   8        6.53        2.37      3.40 o 
  -6   1   8        7.50        8.14      1.55 o 
  -5   1   8       27.32       27.00      1.75 o 
  -4   1   8      158.18      157.76      3.50 o 
  -3   1   8      197.64      207.35     19.86 o 
  -2   1   8       12.49       15.41      2.00 o 
  -1   1   8       15.91       18.71      2.74 o 
   0   1   8       23.05       21.03      5.02 o 
   1   1   8        0.12       -1.48      1.06 o 
   2   1   8       50.89       49.17     17.30 o 
   3   1   8       20.26       18.84      7.92 o 
   4   1   8        0.86        1.50      1.40 o 
  -7   2   8        6.40        6.63      1.54 o 
  -6   2   8       15.82       17.82      1.74 o 
  -5   2   8       26.04       24.99      1.78 o 
  -4   2   8       19.55       18.93      1.60 o 
  -3   2   8       57.02       54.16      5.64 o 
  -2   2   8      164.55      153.19     22.12 o 
  -1   2   8       74.67       76.88      7.65 o 
   0   2   8       75.98       81.86     10.70 o 
   1   2   8       22.98       39.15      4.19 o 
   2   2   8       18.33       30.16      4.17 o 
   3   2   8       63.06       91.85      5.88 o 
   4   2   8       13.34       22.98      4.29 o 
  -7   3   8        0.07        2.07      1.37 o 
  -6   3   8        0.10       -0.09      1.26 o 
  -5   3   8        1.36        4.68      1.47 o 
  -4   3   8       43.28       35.59      8.24 o 
  -3   3   8       84.68       82.31     17.37 o 
  -2   3   8      122.41      137.16     23.60 o 
  -1   3   8       60.68       58.79     15.00 o 
   0   3   8        0.03       -0.55      1.14 o 
   1   3   8       12.66       12.76      4.54 o 
   2   3   8       52.82       59.85      4.74 o 
   3   3   8       28.15       57.06      6.26 o 
  -6   4   8        0.58       -0.29      1.36 o 
  -5   4   8        0.37        0.01      2.08 o 
  -4   4   8       13.12       17.63      9.63 o 
  -3   4   8       26.89       28.87     13.29 o 
  -2   4   8        2.78       13.93     10.78 o 
  -1   4   8        0.06       -1.11      1.03 o 
   0   4   8       18.86       12.63      4.50 o 
   1   4   8        2.24       -0.90      4.54 o 
   2   4   8        7.80       19.07      4.54 o 
  -6   5   8        0.22       -0.43      1.41 o 
  -5   5   8        2.78        5.95      6.45 o 
  -4   5   8       29.37       45.35     11.59 o 
  -3   5   8        5.30        7.36      3.23 o 
  -2   5   8        8.53        8.98      1.93 o 
  -1   5   8        0.00        0.65      1.14 o 
   0   5   8        7.56        4.29      4.49 o 
  -4   6   8        0.12        0.30      1.31 o 
  -3   6   8        1.98        0.23      3.06 o 
  -2   6   8       11.77       14.01      1.83 o 
  -1 -10   9        3.55        4.00      1.04 o 
   0 -10   9        5.01        5.84      1.53 o 
   1 -10   9       33.78       31.89      2.25 o 
   2 -10   9        7.71        7.79      1.59 o 
   3 -10   9        6.80       10.93      3.03 o 
   4 -10   9       28.51       35.04     13.61 o 
  -2  -9   9       18.93       18.78      1.29 o 
  -1  -9   9        0.12       -1.18      0.78 o 
   0  -9   9        1.41        1.25      1.23 o 
   1  -9   9        9.40       10.30      1.63 o 
   2  -9   9       30.05       25.21      2.14 o 
   3  -9   9       24.72       32.43     10.90 o 
   4  -9   9       10.10       15.29      6.69 o 
   5  -9   9        0.83       -1.13      1.20 o 
  -3  -8   9        6.20        8.04      1.13 o 
  -2  -8   9       38.35       39.13      3.57 o 
  -1  -8   9       16.34       17.63      1.17 o 
   0  -8   9        1.31        0.28      1.06 o 
   1  -8   9        6.04        6.30      1.43 o 
   2  -8   9        2.50        4.93      1.44 o 
   3  -8   9       17.72       20.60      7.60 o 
   4  -8   9        6.73        6.99      3.76 o 
   5  -8   9       38.66       34.85     15.44 o 
  -4  -7   9        0.28       -0.38      0.84 o 
  -3  -7   9       13.06       14.39      1.18 o 
  -2  -7   9       56.65       56.27      2.43 o 
  -1  -7   9       45.62       42.61      1.75 o 
   0  -7   9      104.65       99.64      3.08 o 
   1  -7   9      103.73      101.04      3.09 o 
   2  -7   9        6.33        8.46      2.68 o 
   3  -7   9       12.68       16.88      4.56 o 
   4  -7   9       15.03       18.40      8.25 o 
   5  -7   9        0.00        1.99      1.23 o 
   6  -7   9        7.87        8.37      4.65 o 
  -5  -6   9        3.78        4.22      1.03 o 
  -4  -6   9        0.61        0.49      1.75 o 
  -3  -6   9        4.64        4.91      0.89 o 
  -2  -6   9      284.29      269.37      9.03 o 
  -1  -6   9      248.89      234.47      3.61 o 
   0  -6   9       25.82       24.30      1.72 o 
   1  -6   9        1.11        0.63      1.56 o 
   2  -6   9        9.65       12.72      3.38 o 
   3  -6   9      105.41      103.05     20.80 o 
   4  -6   9       49.47       52.92     16.17 o 
   5  -6   9        5.84        4.74      2.21 o 
   6  -6   9        4.84        5.20      3.04 o 
  -6  -5   9        4.59        6.32      1.57 o 
  -5  -5   9        0.10       -0.61      1.77 o 
  -4  -5   9       15.65       16.27      1.36 o 
  -3  -5   9        5.17        6.55      0.92 o 
  -2  -5   9       10.05       12.80      1.02 o 
  -1  -5   9       19.97       21.57      1.65 o 
   0  -5   9       19.13       18.54      1.67 o 
   1  -5   9      286.05      282.01     40.44 o 
   2  -5   9      297.54      295.48     43.23 o 
   3  -5   9      125.68      116.59     16.42 o 
   4  -5   9       26.11       24.82      9.59 o 
   5  -5   9       11.82       10.72      7.60 o 
   6  -5   9        0.63        3.18      5.28 o 
  -6  -4   9       14.16       17.44      1.36 o 
  -5  -4   9        0.10       -0.53      0.72 o 
  -4  -4   9       83.16       78.65      1.92 o 
  -3  -4   9       84.50       74.64      1.78 o 
  -2  -4   9        6.78        9.88      0.94 o 
  -1  -4   9      265.84      242.79      3.07 o 
   0  -4   9      106.24      118.09     18.02 o 
   1  -4   9       57.15       55.72      7.02 o 
   2  -4   9       69.73       63.90      2.16 o 
   3  -4   9        2.08        0.83      0.98 o 
   4  -4   9       11.04       15.93      6.53 o 
   5  -4   9       42.23       52.60     24.26 o 
   6  -4   9        5.55       11.99      8.84 o 
  -6  -3   9       19.37       20.13      1.32 o 
  -5  -3   9       35.65       36.22      1.64 o 
  -4  -3   9        9.37        9.26      0.94 o 
  -3  -3   9        3.37        3.38      0.76 o 
  -2  -3   9        1.52        0.80      0.63 o 
  -1  -3   9        0.07       -0.52      0.55 o 
   0  -3   9       53.84       43.35      7.65 o 
   1  -3   9      102.28       92.92      8.53 o 
   2  -3   9        7.00        3.46      4.36 o 
   3  -3   9      237.81      215.71     35.88 o 
   4  -3   9       67.29       60.83     23.43 o 
   5  -3   9        8.37       11.87      8.41 o 
  -7  -2   9       11.44       14.88      1.31 o 
  -6  -2   9        4.48        5.63      1.27 o 
  -5  -2   9        0.11       -0.92      0.61 o 
  -4  -2   9       57.94       45.36     13.60 o 
  -3  -2   9      186.77      138.88     45.70 o 
  -2  -2   9      252.02      199.93     24.43 o 
  -1  -2   9      170.27      158.41      9.65 o 
   0  -2   9      167.57      156.78     28.01 o 
   1  -2   9        1.79        1.74      1.28 o 
   2  -2   9       73.74       58.07      6.85 o 
   3  -2   9       10.85       15.11      5.48 o 
   4  -2   9        0.36       -0.64      1.62 o 
   5  -2   9        0.09        1.65      4.22 o 
  -7  -1   9        0.18        0.26      1.17 o 
  -6  -1   9        5.44        4.89      2.76 o 
  -5  -1   9       39.33       33.68     10.37 o 
  -4  -1   9      109.60       90.23     24.84 o 
  -3  -1   9      166.11      158.73      3.33 o 
  -2  -1   9      227.37      214.18      9.46 o 
  -1  -1   9        0.15       -0.28      1.05 o 
   0  -1   9        0.13       -0.26      0.90 o 
   1  -1   9      604.03      586.19    109.29 o 
   2  -1   9      124.53      117.57     21.24 o 
   3  -1   9       17.78       17.59      7.73 o 
   4  -1   9        0.05       -0.21      1.48 o 
   5  -1   9        9.91       15.35      9.03 o 
  -7   0   9       12.65        9.90      8.28 o 
  -6   0   9        1.09       -0.21      0.84 o 
  -5   0   9        1.12        1.27      0.71 o 
  -4   0   9       31.07       28.17      1.37 o 
  -3   0   9        0.26        0.03      0.73 o 
  -2   0   9        2.32        1.55      1.39 o 
  -1   0   9      344.83      338.49     39.71 o 
   0   0   9      421.57      376.77     75.52 o 
   1   0   9      104.11       94.09     19.64 o 
   2   0   9       39.31       38.94     11.40 o 
   3   0   9        3.31        4.16      2.67 o 
   4   0   9        3.53        5.61      3.70 o 
  -7   1   9        0.05       -0.08      0.93 o 
  -6   1   9        2.56        3.86      1.42 o 
  -5   1   9       21.96       24.94      1.80 o 
  -4   1   9       35.38       35.99      2.00 o 
  -3   1   9       40.64       51.94     14.22 o 
  -2   1   9      164.43      168.28     32.55 o 
  -1   1   9        0.73        4.37      5.57 o 
   0   1   9        4.43        9.95      3.39 o 
   1   1   9      175.79      157.64     32.96 o 
   2   1   9       88.74       82.78     30.41 o 
   3   1   9        0.14        3.51      3.97 o 
   4   1   9        0.31        2.84      3.30 o 
  -7   2   9        1.47        2.51      1.44 o 
  -6   2   9       31.25       33.14      2.20 o 
  -5   2   9        7.48        8.28      1.63 o 
  -4   2   9       20.36       27.78     11.89 o 
  -3   2   9       26.41       48.75     22.13 o 
  -2   2   9       81.54       92.79     20.76 o 
  -1   2   9        2.45        2.00      0.95 o 
   0   2   9       13.77       20.18      4.18 o 
   1   2   9       31.97       39.10      4.55 o 
   2   2   9       24.58       25.54      4.77 o 
   3   2   9        2.21       17.82      4.58 o 
  -6   3   9        4.18        0.83      1.43 o 
  -5   3   9       33.06       36.16      2.30 o 
  -4   3   9       90.90       97.61     22.16 o 
  -3   3   9       15.52       20.94      9.91 o 
  -2   3   9       27.12       36.49     12.96 o 
  -1   3   9       25.37       27.63      7.75 o 
   0   3   9        3.12        1.52      4.34 o 
   1   3   9        0.00        1.01      4.51 o 
   2   3   9       10.86       27.72      4.78 o 
  -6   4   9       17.35       16.71      1.96 o 
  -5   4   9       19.65       23.67      9.42 o 
  -4   4   9       13.56       18.41      5.40 o 
  -3   4   9       27.57       26.34     11.78 o 
  -2   4   9       38.93       46.38      8.51 o 
  -1   4   9       52.83       52.18      2.43 o 
   0   4   9        5.80        2.84      4.43 o 
   1   4   9        0.24        5.73      5.05 o 
  -4   5   9        4.84        2.89      4.62 o 
  -3   5   9       10.48        9.26      4.60 o 
  -2   5   9       24.43       20.73      4.36 o 
  -1   5   9       16.44       16.22      4.74 o 
   0 -10  10        1.38        2.29      1.38 o 
   1 -10  10       21.93       23.12      2.13 o 
   2 -10  10       14.74       15.02      2.02 o 
  -2  -9  10        1.63        3.04      1.04 o 
  -1  -9  10       15.73       20.24      1.86 o 
   0  -9  10       25.07       24.86      2.07 o 
   1  -9  10       19.65       16.56      1.85 o 
   2  -9  10       25.95       23.82      2.15 o 
   3  -9  10       12.20       20.87      7.02 o 
   4  -9  10        3.16        6.46      2.05 o 
  -3  -8  10       32.36       31.95      1.61 o 
  -2  -8  10        5.61        7.46      1.14 o 
  -1  -8  10        0.04        1.10      1.20 o 
   0  -8  10       14.84       13.70      1.80 o 
   1  -8  10       60.34       54.85      2.62 o 
   2  -8  10       60.07       52.04      2.59 o 
   3  -8  10        4.58        8.20      5.92 o 
   4  -8  10        5.89       10.14      7.90 o 
  -4  -7  10        3.78        5.12      1.09 o 
  -3  -7  10        3.56        2.59      0.92 o 
  -2  -7  10        0.00        0.08      0.77 o 
  -1  -7  10        0.94        0.53      1.05 o 
   0  -7  10        4.14        4.38      1.25 o 
   1  -7  10        4.02        4.08      1.32 o 
   2  -7  10       54.01       49.58     14.32 o 
   3  -7  10       77.01       75.65     22.39 o 
   4  -7  10        8.46       16.89      7.84 o 
   5  -7  10        6.44       10.04      5.51 o 
  -5  -6  10        3.93        4.30      1.06 o 
  -4  -6  10        0.07       -1.19      0.83 o 
  -3  -6  10        2.85        4.08      0.91 o 
  -2  -6  10       10.55        9.95      1.05 o 
  -1  -6  10      150.40      126.13      3.46 o 
   0  -6  10       15.25       15.33      1.60 o 
   1  -6  10       56.63       50.14      9.72 o 
   2  -6  10       45.34       42.20     12.49 o 
   3  -6  10       11.25       12.07      4.49 o 
   4  -6  10        2.23        4.10      4.02 o 
   5  -6  10        0.22        0.01      1.75 o 
  -5  -5  10        4.73        5.42      1.58 o 
  -4  -5  10       13.63       13.84      1.10 o 
  -3  -5  10       36.89       31.39      1.37 o 
  -2  -5  10       27.65       27.43      1.27 o 
  -1  -5  10       49.15       46.02      2.25 o 
   0  -5  10       62.72       57.35      2.43 o 
   1  -5  10       28.80       24.89      2.59 o 
   2  -5  10        0.36        0.50      0.97 o 
   3  -5  10        2.84        2.44      2.31 o 
   4  -5  10        5.35        5.94      2.07 o 
   5  -5  10        0.82       -1.07      1.21 o 
  -6  -4  10       26.35       30.42      2.81 o 
  -5  -4  10       34.47       34.70      1.52 o 
  -4  -4  10        2.67        3.28      0.86 o 
  -3  -4  10        5.86        5.10      0.84 o 
  -2  -4  10        9.34       11.61      1.02 o 
  -1  -4  10      410.95      345.19      5.27 o 
   0  -4  10      381.65      302.75      4.96 o 
   1  -4  10       42.91       37.37      1.84 o 
   2  -4  10       15.20       17.72      4.63 o 
   3  -4  10        0.26       -1.49      0.99 o 
   4  -4  10        4.02        3.19      2.90 o 
   5  -4  10       17.34       20.21     12.02 o 
  -6  -3  10        1.39        1.36      1.27 o 
  -5  -3  10        0.99       -0.13      1.19 o 
  -4  -3  10        1.67        0.77      0.68 o 
  -3  -3  10       42.21       39.86      1.39 o 
  -2  -3  10       78.62       71.57      2.81 o 
  -1  -3  10      154.87      132.74      3.32 o 
   0  -3  10      376.29      381.62     75.34 o 
   1  -3  10       46.99       47.93      2.00 o 
   2  -3  10        4.55        5.31      1.15 o 
   3  -3  10       19.34       20.92      7.21 o 
   4  -3  10       11.11       11.68      3.03 o 
   5  -3  10       25.23       29.10     14.77 o 
  -6  -2  10        0.15       -0.14      0.80 o 
  -5  -2  10       27.84       24.60      7.97 o 
  -4  -2  10        4.11        3.50      2.01 o 
  -3  -2  10       19.14       11.50      3.17 o 
  -2  -2  10        3.13        1.63      0.51 o 
  -1  -2  10       14.42       19.52      7.64 o 
   0  -2  10      186.37      170.41     27.52 o 
   1  -2  10      164.21      152.51     29.72 o 
   2  -2  10        9.63        7.84      1.56 o 
   3  -2  10        4.95        4.37      2.89 o 
   4  -2  10       11.35       13.19      7.65 o 
  -6  -1  10        0.69       -0.09      0.86 o 
  -5  -1  10        7.04        6.91      2.86 o 
  -4  -1  10       59.76       46.35     13.04 o 
  -3  -1  10      135.08      118.26      4.61 o 
  -2  -1  10       56.16       45.66      1.87 o 
  -1  -1  10       30.21       30.71     14.55 o 
   0  -1  10      134.28      102.89     21.28 o 
   1  -1  10       21.56       22.47      8.04 o 
   2  -1  10        0.06       -0.18      1.44 o 
   3  -1  10        0.02        0.63      3.09 o 
   4  -1  10        2.58        4.44      2.33 o 
  -6   0  10       28.17       21.36     15.82 o 
  -4   0  10       44.69       41.13      2.13 o 
  -3   0  10       28.51       17.88      1.65 o 
  -2   0  10       31.11       33.52      4.51 o 
  -1   0  10       96.10       89.69     24.95 o 
   0   0  10        2.24        3.27      2.08 o 
   1   0  10       17.72       19.91     10.92 o 
   2   0  10       17.01       21.27     13.53 o 
   3   0  10        3.17        4.79      4.42 o 
  -6   1  10        8.19        7.76      1.69 o 
  -5   1  10        2.30        3.26      1.44 o 
  -4   1  10        0.15       -1.76      1.17 o 
  -3   1  10      244.04      273.56     52.21 o 
  -2   1  10      193.93      190.02     41.00 o 
  -1   1  10       25.54       44.04      4.45 o 
   0   1  10       13.53       32.94      4.41 o 
   1   1  10        0.07        3.13      4.17 o 
   2   1  10       27.45       62.72      6.19 o 
   3   1  10       41.65       81.12      6.28 o 
  -6   2  10        1.39        3.15      1.41 o 
  -5   2  10       26.73       28.55      2.20 o 
  -4   2  10       34.83       26.17      2.02 o 
  -3   2  10       17.01       18.48      7.37 o 
  -2   2  10       80.22       86.57     20.16 o 
  -1   2  10       59.43       85.05      5.24 o 
   0   2  10       17.19       27.33      4.82 o 
   1   2  10        5.82       13.19      4.63 o 
   2   2  10       22.46       59.51      6.50 o 
  -5   3  10        5.88       11.88      1.99 o 
  -4   3  10        7.89       13.37      6.28 o 
  -3   3  10       18.52       20.38     10.55 o 
  -2   3  10       39.37       35.04     10.92 o 
  -1   3  10       20.42       26.37      4.95 o 
   0   3  10        6.93        4.44      4.65 o 
  -4   4  10        4.91       13.65     10.56 o 
  -3   4  10        1.00        6.04      6.83 o 
  -2   4  10        4.60        5.03      1.71 o 
  -1   4  10        1.86       -2.53      4.89 o 
  -1  -9  11        1.32       -0.02      1.19 o 
   0  -9  11        1.91        1.20      1.28 o 
   1  -9  11        1.15        0.77      1.25 o 
   2  -9  11        0.82       -0.16      1.36 o 
   3  -9  11        0.04        0.51      1.25 o 
  -2  -8  11       38.44       38.44      2.40 o 
  -1  -8  11       10.25       12.52      1.78 o 
   0  -8  11        2.60        2.85      1.34 o 
   1  -8  11        1.66        1.70      1.32 o 
   2  -8  11        0.55        0.21      1.27 o 
   3  -8  11        0.00       -0.32      2.37 o 
  -3  -7  11       16.09       17.08      1.27 o 
  -2  -7  11       28.09       25.35      2.05 o 
  -1  -7  11       28.21       26.54      2.00 o 
   0  -7  11       18.06       18.51      1.75 o 
   1  -7  11        4.07        5.39      1.44 o 
   2  -7  11        7.27        8.97      2.10 o 
   3  -7  11       21.39       22.65     10.41 o 
   4  -7  11        8.93       17.29      6.83 o 
  -4  -6  11        1.22        2.52      0.92 o 
  -3  -6  11       12.64       15.06      1.19 o 
  -2  -6  11       46.85       49.70      2.51 o 
  -1  -6  11       24.67       28.27      1.99 o 
   0  -6  11       20.84       17.24      1.77 o 
   1  -6  11       47.41       39.69      2.29 o 
   2  -6  11       22.78       29.67     13.54 o 
   3  -6  11       31.12       29.94     12.79 o 
   4  -6  11       27.68       25.74     12.96 o 
  -5  -5  11        0.02        0.05      0.87 o 
  -4  -5  11        0.21        0.12      0.78 o 
  -3  -5  11        0.00        0.66      0.81 o 
  -2  -5  11       16.40       16.64      1.72 o 
  -1  -5  11       65.11       55.68      2.44 o 
   0  -5  11       11.24       14.44      1.64 o 
   1  -5  11       10.97       12.47      2.52 o 
   2  -5  11       24.53       24.54      7.87 o 
   3  -5  11       22.07       22.73      9.25 o 
   4  -5  11       16.99       22.60      8.42 o 
  -5  -4  11       10.24       10.95      1.25 o 
  -4  -4  11        7.18        7.82      1.05 o 
  -3  -4  11        1.05        0.46      0.74 o 
  -2  -4  11        0.23        1.37      1.05 o 
  -1  -4  11        0.17        3.85      1.20 o 
   0  -4  11        0.03        0.06      0.91 o 
   1  -4  11        0.03       -0.72      0.95 o 
   2  -4  11        0.87        0.67      1.07 o 
   3  -4  11        5.12        3.04      1.33 o 
   4  -4  11        8.74        7.34      5.78 o 
  -5  -3  11        0.95        1.55      0.84 o 
  -4  -3  11       17.81       15.25      1.10 o 
  -3  -3  11       48.75       39.47      1.45 o 
  -2  -3  11       20.94       18.78      1.65 o 
  -1  -3  11        4.82        9.43      4.24 o 
   0  -3  11       35.80       32.95     10.70 o 
   1  -3  11       26.97       22.72      5.81 o 
   2  -3  11        1.57        2.81      1.19 o 
   3  -3  11        0.09       -0.43      1.10 o 
   4  -3  11        0.84       -1.20      2.07 o 
  -6  -2  11        2.30        5.56      1.78 o 
  -5  -2  11       33.16       28.02      7.83 o 
  -4  -2  11       50.38       39.46     10.81 o 
  -3  -2  11       27.34       22.67      6.08 o 
  -2  -2  11       56.17       48.32      2.24 o 
  -1  -2  11       32.96       27.59      2.35 o 
   0  -2  11       38.74       35.04      6.90 o 
   1  -2  11       73.30       66.49     18.96 o 
   2  -2  11       17.89       20.05      7.06 o 
   3  -2  11        5.35        6.19      1.47 o 
  -6  -1  11       10.34        6.92      4.61 o 
  -5  -1  11        1.13        0.10      0.72 o 
  -4  -1  11       20.93       10.50      7.20 o 
  -3  -1  11       19.32       18.74      1.63 o 
  -2  -1  11       16.70       17.96      5.00 o 
  -1  -1  11       43.59       36.92      7.84 o 
   0  -1  11       47.69       41.08     15.02 o 
   1  -1  11      104.00       86.79     23.14 o 
   2  -1  11       28.48       34.57     15.41 o 
   3  -1  11        8.69       13.22      3.98 o 
  -4   0  11        0.19       -1.00      1.03 o 
  -3   0  11       10.33       10.26      1.53 o 
  -2   0  11        4.50        7.10      3.37 o 
  -1   0  11       18.74       30.98      4.08 o 
   0   0  11       25.55       53.77      4.99 o 
   1   0  11       51.53       85.03      5.95 o 
   2   0  11       80.11      121.46      6.43 o 
  -5   1  11        1.19        0.48      1.37 o 
  -4   1  11        1.07        4.63      1.45 o 
  -3   1  11        1.78        2.15      1.21 o 
  -2   1  11        2.38        2.33      3.56 o 
  -1   1  11        0.24       -0.06      3.85 o 
   0   1  11       15.40       36.94      4.94 o 
   1   1  11       34.28       66.35      6.15 o 
  -5   2  11       21.38       25.10      2.19 o 
  -4   2  11       17.06       15.90      1.89 o 
  -3   2  11        8.38       17.66      6.11 o 
  -2   2  11       14.86       37.75      5.07 o 
  -1   2  11        3.18       12.68      4.77 o 
   0   2  11        8.37       23.84      5.07 o 
  -3   3  11        7.71       17.38      7.65 o 
  -2   3  11       34.75       62.55      5.49 o 
  -1  -8  12        5.76        7.64      1.66 o 
   0  -8  12        0.56        0.42      1.25 o 
   1  -8  12        0.05       -0.34      1.21 o 
   2  -8  12        4.07        1.77      1.42 o 
  -2  -7  12        0.21        0.50      1.28 o 
  -1  -7  12        0.24        0.38      1.14 o 
   0  -7  12        0.12       -0.83      1.15 o 
   1  -7  12        0.77        0.38      1.19 o 
   2  -7  12        4.83        7.69      4.51 o 
   3  -7  12        7.17        8.71      7.93 o 
  -3  -6  12        5.75        8.03      1.64 o 
  -2  -6  12        3.23        4.44      1.39 o 
  -1  -6  12        0.63       -0.35      1.14 o 
   0  -6  12        0.85       -0.20      1.14 o 
   1  -6  12        5.42        9.55      5.67 o 
   2  -6  12        3.39       10.53      3.73 o 
   3  -6  12        2.29        3.78      4.33 o 
  -4  -5  12        7.18       10.42      1.20 o 
  -3  -5  12        5.22        4.34      1.36 o 
  -2  -5  12       12.21       11.59      1.70 o 
  -1  -5  12       30.54       27.38      1.94 o 
   0  -5  12       33.54       32.69      2.11 o 
   1  -5  12       33.05       37.19     10.64 o 
   2  -5  12       26.17       29.38     10.01 o 
   3  -5  12       11.32       19.57      9.84 o 
  -4  -4  12        7.10        8.96      1.16 o 
  -3  -4  12       24.65       24.25      1.96 o 
  -2  -4  12       36.40       40.71      2.31 o 
  -1  -4  12       37.91       35.00      2.18 o 
   0  -4  12       40.06       32.66      6.28 o 
   1  -4  12       29.83       30.20      9.19 o 
   2  -4  12       18.02       21.93      7.49 o 
   3  -4  12        5.19       12.56      8.39 o 
  -4  -3  12        4.51        7.03      1.04 o 
  -3  -3  12        2.84        2.48      1.15 o 
  -2  -3  12       11.54       10.33      1.56 o 
  -1  -3  12       13.72       12.55      1.66 o 
   0  -3  12       17.55       16.32      3.93 o 
   1  -3  12        7.83        9.02      1.39 o 
   2  -3  12       10.94       13.37      5.42 o 
   3  -3  12       17.92       23.39     13.65 o 
  -5  -2  12        1.22        0.58      0.72 o 
  -4  -2  12        1.36        0.12      1.02 o 
  -3  -2  12        2.69        2.73      1.15 o 
  -2  -2  12        0.02        0.42      1.04 o 
  -1  -2  12        0.16        0.17      1.02 o 
   0  -2  12        2.06        0.59      1.04 o 
   1  -2  12        6.79        8.42      2.62 o 
   2  -2  12        3.33        4.77      2.67 o 
  -5  -1  12        6.89        6.53      5.98 o 
  -4  -1  12       11.22        8.80      5.73 o 
  -1  -1  12        0.94        4.87      3.17 o 
   0  -1  12        0.45        0.45      3.95 o 
   1  -1  12        0.63       -1.88      1.25 o 
   2  -1  12        1.71        3.17      5.23 o 
  -4   0  12       10.10       12.81      1.87 o 
  -2   0  12       15.47       30.12      4.16 o 
  -1   0  12       11.34       20.73      4.35 o 
   0   0  12        7.88       22.27      4.93 o 
   1   0  12       21.00       67.17      5.88 o 
  -2   1  12       16.27       35.69      4.66 o 
  -1   1  12       16.96       44.58      5.45 o 
   0  -7  13        6.12        5.59      1.58 o 
  -2  -6  13        7.49        9.16      1.78 o 
  -1  -6  13        3.61        2.47      1.44 o 
   0  -6  13       13.45       16.11      2.00 o 
   1  -6  13       17.86       16.07      1.92 o 
  -2  -5  13        7.76       12.53      1.85 o 
  -1  -5  13        8.05        8.46      1.69 o 
   0  -5  13        3.98        1.69      1.33 o 
   1  -5  13        1.70        7.14      5.58 o 
  -3  -4  13        1.26        1.63      1.26 o 
  -2  -4  13        0.07       -0.68      1.20 o 
  -1  -4  13       11.15       14.99      1.89 o 
   0  -4  13       16.45       23.69     10.31 o 
   1  -4  13        8.10       11.32      5.92 o 
  -3  -3  13       10.36       12.85      1.81 o 
  -2  -3  13       13.25       13.01      1.77 o 
  -1  -3  13       14.34       14.52      1.87 o 
   0  -3  13        3.12        3.04      1.43 o 
   1  -3  13        5.19        7.13      3.11 o 
  -2  -2  13        0.33       -0.60      1.04 o 
  -1  -2  13        3.71        5.89      1.73 o 
   0  -2  13       18.83       24.29     11.85 o 
  -1  -1  13       16.09       35.33      3.98 o 
                                                 
